# Supplementary material for: Transcriptome analysis of Kluyveromyces marxianus under succinic acid stress and development of robust strains
Source: Appl Microbiol Biotechnol. 2024 Apr 9;108(1):293. doi: 10.1007/s00253-024-13097-3 (PMC11003901; doi:10.1007/s00253-024-13097-3)
Supplement: Supplementary file 2 — Supplementary file2 (XLSX 1198 KB) [file 253_2024_13097_MOESM2_ESM.xlsx]

## Sheet: Title page
Supplementary materials
Applied Microbiology and Biotechnology
Transcriptome analysis of Kluyveromyces marxianus under succinic acid stress and development of a robust strain
Du-Wen Zeng (a), Yong-Qiang Yang (c), Qi Wang (a), Feng-Li Zhang (a), Mao-Dong Zhang (a), Sha Liao (b), Zhi-Qiang Liu (c), Ya-Chao Fan (b), Chen-Guang Liu (a), Lin Zhang (b)*, Xin-Qing Zhaon (a)*
(a) Key Laboratory of Microbial Metabolism, Joint International Research Laboratory of Metabolic & Developmental Sciences, School of Life Sciences and Biotechnology, Shanghai Jiao Tong University, Shanghai 200240, China
(b) SINOPEC Dalian Research Institute of Petroleum and Petrochemicals Co., Ltd, Dalian 116045, China
(c) School of Life Sciences, Hainan University, Haikou 570228, China
*Corresponding authors: Lin Zhang, e-mail address, zhl.fshy@sinopec.com, phone number, +86-0411-396969806; Xin-Qing Zhao, e-mail address, xqzhao@sjtu.edu.cn, phone number, +86-021-34206673.

## Sheet: S3
Table S3 Summary of transcriptome data and gene cluster distribution
Gene_ID	Symbol	Description	G1(0 g/L_SA)	G2(5 g/L_SA)	G3(10 g/L_SA)	G4(30 g/L_SA)	0_FPKM (mean)	5_FPKM (mean)	10_FPKM (mean)	30_FPKM (mean)	G2_vs_G1_log2FoldChange	G3_vs_G1_log2FoldChange	G4_vs_G1_log2FoldChange	Genes clusters distribution	standard deviation of G (G1, G2, G3, G4)	mean value of G (G1, G2, G3, G4)
KLMA_40045	STF2	mitochondrion	17.1027	15.7461	15.6053	16.796	18357	9444.79	8793.75	21958.9	-1.35668	-1.49746	-0.306765	5	0.647929	16.3125
KLMA_10518	INU1	inulinase activity	19.1401	17.9837	18.468	19.6346	10364	6045.68	8653.3	20928.7	-1.15639	-0.672142	0.494475	5	0.630197	18.8066
KLMA_10829	KLMA_10829	CWP1（blasted)	19.6821	18.6911	18.523	18.3025	25969.5	17136.8	15508.4	14302.5	-0.991001	-1.15913	-1.37963	8	0.527788	18.7997
KLMA_40174	KLMA_40174	cell wall	17.7261	17.2395	16.8905	16.7976	17028.2	15887.8	12723.9	12781.8	-0.486558	-0.835557	-0.928434	8	0.364226	17.1634
KLMA_60412	RAG5	glycolytic process	11.1068	15.2368	15.5631	18.668	45.3039	1026.61	1317.98	12025.8	4.13003	4.45626	7.56123	2	2.68803	15.1437
KLMA_40218	GAP1	glycolytic process	16.2329	15.9692	16.4628	17.8259	2306.37	2528.2	3625.46	10093.2	-0.263679	0.229947	1.59301	7	0.716283	16.6227
KLMA_20619	YPR1	alditol:NADP+ 1-oxidoreductase activity	14.4545	15.1087	15.904	17.5975	723.101	1480.61	2637.02	9224.83	0.654238	1.44953	3.14308	7	1.17535	15.7662
KLMA_40149	KLMA_40149	mitochondrial inner membrane	15.8181	14.2309	13.9852	15.4863	6813.32	2966.01	2552.72	8065.58	-1.58717	-1.83295	-0.331808	5	0.785759	14.8801
KLMA_70178	RGI1	plasma membrane	16.7991	14.5805	14.3393	16.319	6963.41	1968.55	1692.11	7381.35	-2.21859	-2.45977	-0.480058	5	1.06662	15.5095
KLMA_80309	TEF	translation elongation factor activity	17.5456	17.8952	17.6211	17.6469	4116.64	6857.9	5791.78	6279.79	0.349644	0.0755083	0.10126	4	0.131271	17.6772
KLMA_30398	DOG2	2-deoxyglucose-6-phosphatase activity	16.3756	15.0295	15.1999	16.6982	3380.94	1742.28	1994.25	6256.94	-1.34603	-1.17568	0.322656	5	0.722698	15.8258
KLMA_50361	KHT2	substrate-specific transmembrane transporter activity	14.4194	15.3344	15.2502	17.8573	379.153	934.084	900.039	5874.14	0.915028	0.830833	3.43788	7	1.28732	15.7153
KLMA_10826	KLMA_10826	---	17.2906	16.3733	16.4165	16.4513	7176.88	4978.37	5222.34	5848.84	-0.917324	-0.87412	-0.839272	8	0.380716	16.6329
KLMA_30284	CYCK	mitochondrial intermembrane space	14.2854	14.5275	14.7485	15.3945	1788.14	2755.05	3275.7	5679.03	0.242133	0.463165	1.10917	7	0.412411	14.739
KLMA_30724	SNZ3	thiamine biosynthetic process	17.5509	16.2607	16.0293	16.8186	6365.53	3406.82	2959.66	5456.04	-1.29026	-1.52166	-0.732358	6	0.586535	16.6649
KLMA_20303	KLMA_20303	positive regulation of transcription from RNA polymerase II promoter involved in unfolded protein response	15.3653	15.0847	14.9808	16.7635	1372.95	1477.72	1401.71	5164.82	-0.280587	-0.384468	1.39821	7	0.715396	15.5486
KLMA_30599	AIM2	cytoplasm	12.6703	13.9769	14.4118	16.3882	255.784	829.682	1131.57	4882.01	1.30656	1.74148	3.71783	7	1.33397	14.3618
KLMA_60472	RCF2	integral component of mitochondrial inner membrane	15.8394	15.173	15.1793	16.1417	2611.32	2150.29	2203.06	4731.25	-0.666348	-0.660055	0.302353	5	0.420993	15.5833
KLMA_10828	KLMA_10828	---	17.2678	16.2092	16.0142	15.8404	8342.05	5250.22	4666.35	4558.5	-1.05861	-1.25363	-1.42741	8	0.555316	16.3329
KLMA_10540	PGK	glycolytic process	12.257	16.3342	16.0636	16.9699	116.043	2558.49	2168.18	4343.49	4.07724	3.8066	4.71297	2	1.84772	15.4062
KLMA_60131	IPP1	inorganic diphosphatase activity	15.2606	15.4573	15.3413	16.3569	1352.85	2018.3	1899.41	4137.23	0.196746	0.0806894	1.09634	7	0.440275	15.604
KLMA_40308	KLMA_40308	---	15.9937	14.2243	14.2172	15.087	5005.61	1920.33	1968.97	4058.69	-1.76941	-1.77643	-0.906697	6	0.733543	14.8805
KLMA_10040	KLMA_10040	---	13.148	13.9433	13.7059	14.1914	1325.18	3004.95	2598.9	3986.34	0.795315	0.557902	1.04337	2	0.386166	13.7471
KLMA_50501	CPR1	Set3 complex	15.2073	14.8222	14.6385	15.4088	2304.16	2310.57	2063.75	3785.95	-0.38511	-0.568738	0.201481	5	0.304489	15.0192
KLMA_10390	QCR8	ubiquinol-cytochrome-c reductase activity	15.7089	14.6758	14.4951	14.5587	5582.58	3566.97	3210.89	3687.14	-1.03316	-1.21385	-1.15027	8	0.49462	14.8596
KLMA_70305	CTR1	copper uptake transmembrane transporter activity	17.4179	16.2856	16.4448	16.4797	4927.94	2939.52	3354.36	3651.53	-1.13233	-0.973059	-0.938189	6	0.445358	16.657
KLMA_40624	adh	zinc ion binding	17.8329	16.5248	16.5677	16.5372	5957.86	3149.37	3316.07	3641.61	-1.30806	-1.26518	-1.29569	8	0.55865	16.8657
KLMA_20299	COX13	mitochondrial respiratory chain complex IV	16.1728	14.9633	14.8513	14.9764	5710.78	3228.68	3047.38	3636.07	-1.20952	-1.32154	-1.19638	8	0.540203	15.241
KLMA_10458	KYE1	2-enoate reductase activity	13.7898	14.0407	14.2651	16.5943	346.174	538.795	644.937	3501.63	0.250834	0.475245	2.80446	7	1.12223	14.6725
KLMA_40388	FBA1	glycolytic process	12.2694	16.7511	16.4129	16.4429	135.001	3936.5	3186.54	3477.73	4.48173	4.14356	4.17352	2	1.85208	15.4691
KLMA_80059	GAP3	glycolytic process	12.6676	17.6629	17.2776	16.2118	194.294	8074.83	6334.1	3257.22	4.99528	4.61	3.54413	4	1.97098	15.955
KLMA_40247	RTC3	rRNA processing	12.6723	12.5866	12.935	14.5338	575.841	704.204	918.559	3206.52	-0.0856364	0.262765	1.86155	7	0.790994	13.1819
KLMA_10462	ENO	glycolytic process	13.3764	16.9642	16.5884	16.5795	239.697	3770.24	2971.47	3194.18	3.58788	3.21199	3.20316	2	1.45214	15.8771
KLMA_20491	COX4	mitochondrial electron transport, cytochrome c to oxygen	15.7179	14.8367	14.7966	15.0577	3442.32	2441.18	2422.85	3169.25	-0.881244	-0.921308	-0.660193	6	0.369112	15.1022
KLMA_70189	MMF1	isoleucine biosynthetic process	16.5814	15.4055	14.8715	14.8682	6888.58	3981.63	2806.88	3100.92	-1.17584	-1.70984	-1.71314	8	0.698877	15.4317
KLMA_60492	KLMA_60492	negative regulation of nucleotide metabolic process	16.3305	14.6141	14.2512	14.1538	9172.27	3652.72	2894.42	3089.52	-1.71637	-2.07925	-2.17666	8	0.878922	14.8374
KLMA_40574	TSA1	thioredoxin peroxidase activity	15.8962	15.1933	15.118	15.4067	3044.74	2447.77	2367.7	3089.39	-0.702871	-0.778188	-0.489494	6	0.303496	15.4036
KLMA_60520	FRE1	copper ion import	16.987	16.4946	16.9799	17.2099	1845.38	1724.56	2449.94	3066.41	-0.492405	-0.00710933	0.222906	5	0.261282	16.9178
KLMA_50254	PIR1	cell wall	16.4717	16.3068	16.4431	16.2745	2289.95	2671.94	2994.42	2982.79	-0.164875	-0.0285652	-0.19716	3	0.084749	16.374
KLMA_20098	GPM1	glycolytic process	10.5522	15.7752	15.3846	15.7088	58.5887	2779.82	2166.01	2884.44	5.223	4.8324	5.15659	2	2.20063	14.3552
KLMA_70051	ACT	ATP binding (reference gene)	16.4011	15.7334	15.4972	16.1655	2257.31	1856.52	1608.07	2720.15	-0.667773	-0.903923	-0.235683	6	0.354221	15.9493
KLMA_30481	KLMA_30481	---	15.6409	14.533	14.2036	15.6203	1763.07	1071.61	868.544	2637.55	-1.10787	-1.43732	-0.0205473	5	0.641858	14.9994
KLMA_20132	BMH2	negative regulation of ubiquitin-protein ligase activity involved in mitotic cell cycle	15.8236	15.0857	14.9611	15.5123	2289.53	1790.9	1674.56	2623.16	-0.73793	-0.862505	-0.311313	6	0.343393	15.3457
KLMA_40468	COX8	mitochondrial electron transport, cytochrome c to oxygen	15.0122	13.6904	13.454	13.6686	4491.25	2347.14	2032.22	2594.18	-1.32176	-1.55817	-1.3436	8	0.616574	13.9563
KLMA_80367	SSA3	SRP-dependent cotranslational protein targeting to membrane, translocation	15.5873	15.909	16.3344	16.8673	746.625	1220.06	1672.34	2582.99	0.32167	0.747085	1.28001	7	0.479806	16.1745
KLMA_80087	HSP10	mitochondrial matrix	13.3747	13.4484	13.753	14.1163	991.772	1368.09	1727.27	2581.48	0.0737338	0.378293	0.741559	7	0.292528	13.6731
KLMA_10561	KLMA_10561	cation transport	13.1923	12.5599	12.7349	12.7952	2327.88	1968.4	2263.11	2554.39	-0.632407	-0.457389	-0.397099	6	0.231364	12.8206
KLMA_10034	QCR7	mitochondrial electron transport, ubiquinol to cytochrome c	15.0973	14.332	14.1279	14.4388	2715.8	2084.91	1845.53	2496.13	-0.765347	-0.969428	-0.658471	6	0.363051	14.499
KLMA_70037	RPL10	cytosolic large ribosomal subunit	14.7894	15.2375	14.9822	15.1926	1267.17	2259.39	1931.24	2448.6	0.448042	0.192751	0.403148	2	0.178864	15.0504
KLMA_10121	ATX1	cellular iron ion homeostasis	12.1035	11.9948	11.851	13.5375	598.993	726.246	669.27	2430.95	-0.108731	-0.252524	1.434	7	0.679016	12.3717
KLMA_30252	KLMA_30252	nucleus	14.2611	13.4385	13.4928	14.1253	1735.22	1283.54	1362.16	2409.81	-0.822588	-0.768261	-0.135781	5	0.367423	13.8294
KLMA_60268	KLMA_60268	alcohol dehydrogenase (NADP+) activity	14.8636	15.0849	15.2465	15.923	791.454	1206.78	1379.65	2388	0.221314	0.382869	1.05942	7	0.395617	15.2795
KLMA_20461	KLMA_20461	integral component of membrane	14.3288	13.3691	13.2754	13.4996	2798.41	1878.3	1795.57	2352.7	-0.959743	-1.0534	-0.829229	6	0.417915	13.6183
KLMA_40066	COX12	mitochondrial respiratory chain complex IV	14.3736	13.3492	13.2396	13.6514	2533.47	1628.97	1542.31	2249.26	-1.02437	-1.13399	-0.722175	6	0.442276	13.6534
KLMA_30263	KLMA_30263	nucleus	15.0776	13.9015	13.1398	15.289	1308.92	758.253	456.333	2187.27	-1.17613	-1.93784	0.211407	5	0.877066	14.3519
KLMA_20256	GPH1	glycogen catabolic process	16.8537	16.1354	16.5773	17.0759	1293.32	1029.59	1427.59	2179.71	-0.718358	-0.276362	0.222178	5	0.350917	16.6606
KLMA_40572	RCF1	mitochondrial membrane	15.2911	14.3882	14.4611	14.5394	2482.51	1736.64	1860.63	2139.68	-0.902834	-0.829989	-0.751671	6	0.362568	14.6699
KLMA_20615	KLMA_20615	---	13.7995	13.3705	13.2854	13.8573	1358.98	1322.32	1269.8	2122.22	-0.428989	-0.514043	0.0578137	5	0.25284	13.5782
KLMA_80322	COX7	mitochondrial electron transport, cytochrome c to oxygen	14.3509	13.1926	13.0782	13.1795	3289.66	1930.01	1818.42	2114.33	-1.15824	-1.27267	-1.17137	8	0.521827	13.4503
KLMA_10683	XYL1	D-xylose catabolic process	15.7833	15.405	15.8965	15.5827	1695.49	1698.98	2449.93	2103.49	-0.378291	0.113232	-0.200532	3	0.188378	15.6669
KLMA_80159	COX5A	mitochondrial electron transport, cytochrome c to oxygen	14.4806	13.8938	13.8821	14.4328	1497.45	1303.43	1318.72	2088.67	-0.586811	-0.598461	-0.0477869	5	0.284902	14.1723
KLMA_60143	TPM2	cellular bud neck contractile ring	13.4206	13.4969	13.3434	14.5279	672.242	924.363	847.728	2088.02	0.0762585	-0.0772783	1.10727	7	0.482673	13.6972
KLMA_50559	ubi3	translation	11.8591	15.0289	14.5258	14.3569	241.562	2844.88	2046.86	2026.09	3.16974	2.66665	2.49773	4	1.22806	13.9427
KLMA_30312	ACO2b	mitochondrial intermembrane space	18.3683	18.5735	19.1094	16.5726	4296.01	6552	9551.71	1991.54	0.205252	0.741126	-1.79571	1	0.953368	18.1559
KLMA_10827	KLMA_10827	integral component of membrane	16.4353	15.6588	15.961	16.3436	1484.19	1135.35	1423.97	1978.17	-0.776521	-0.47424	-0.0916345	5	0.310555	16.0997
KLMA_60549	PST2	negative regulation of transcription, DNA-templated	14.7058	13.9455	13.8096	14.6493	1327.35	1027.46	951.118	1857.24	-0.76031	-0.896283	-0.056518	5	0.403392	14.2776
KLMA_60151	ATP7	mitochondrial proton-transporting ATP synthase complex, coupling factor F(o)	15.7253	14.6059	14.3778	14.4579	3063.89	1841.8	1604.05	1847.69	-1.1194	-1.34751	-1.26741	8	0.545179	14.7917
KLMA_40125	TPI1	glycolytic process	12.0225	15.1938	14.9717	14.9927	165.351	1944.85	1703.55	1847.43	3.17122	2.94913	2.97019	2	1.31497	14.2952
KLMA_60129	HHT1	nucleosome	15.1948	14.867	14.7293	14.125	2707.73	2822.46	2615.9	1830.6	-0.327868	-0.465499	-1.06987	3	0.387588	14.729
KLMA_60167	MDH1	tricarboxylic acid cycle	16.3865	16.5938	16.6331	15.3248	2497.6	3768.04	3949.77	1813.94	0.207293	0.246638	-1.06165	3	0.533519	16.2346
KLMA_20427	KLMA_20427	mitochondrion	13.4108	13.7136	13.3253	14.7767	470.863	756.328	588.208	1791.61	0.302796	-0.0855131	1.36588	7	0.578363	13.8066
KLMA_50016	BDH1	butanediol biosynthetic process	16.7263	15.6007	15.6496	15.7812	2378.58	1427.78	1497.73	1778.64	-1.12566	-1.07677	-0.945172	6	0.459087	15.9394
KLMA_50210	RPS25B	ribosome	13.135	14.0546	13.7272	13.6661	817.914	2020.23	1642.19	1772.97	0.919583	0.592153	0.531102	4	0.329792	13.6457
KLMA_40253	COX6	mitochondrial electron transport, cytochrome c to oxygen	15.1197	14.1502	13.9432	14.1388	2363.04	1577.8	1394.32	1743.19	-0.969537	-1.17646	-0.980864	6	0.458758	14.338
KLMA_50190	ACB1	long-chain fatty acid transporter activity	12.8944	12.6644	12.5054	13.3177	861.591	960.035	876.029	1716	-0.229992	-0.38903	0.423212	5	0.305681	12.8455
KLMA_30370	GSY2	glycogen biosynthetic process	17.2679	16.3564	16.5137	16.3421	2223.22	1549	1759.33	1688.35	-0.91149	-0.754194	-0.925857	8	0.38007	16.62
KLMA_10058	GRX2	glutathione peroxidase activity	13.7184	13.1144	12.8183	13.6151	1242.28	1063.22	883.75	1687.12	-0.604011	-0.900164	-0.103281	5	0.36736	13.3166
KLMA_30124	KLMA_30124	mitochondrial electron transport, succinate to ubiquinone	15.6469	14.7819	14.8344	14.3887	2788.77	2001.39	2118.91	1683.18	-0.865087	-0.812504	-1.25823	8	0.457416	14.913
KLMA_50550	SDH4	mitochondrial respiratory chain complex II, succinate dehydrogenase complex (ubiquinone)	15.0084	14.5636	14.8537	14.2718	1975.16	1897.22	2368.06	1682.42	-0.444822	-0.154701	-0.7366	3	0.28199	14.6744
KLMA_50215	CWP1	ascospore-type prospore membrane assembly	14.3148	15.1425	14.9998	14.9028	774.569	1797.29	1660.59	1672.81	0.827752	0.684981	0.588043	4	0.314981	14.84
KLMA_80022	KLMA_80022	mitochondrial proton-transporting ATP synthase, central stalk	14.2692	13.1389	12.8898	12.8018	3160.21	1891.52	1619.34	1668.02	-1.13029	-1.37943	-1.46745	8	0.587224	13.2749
KLMA_80334	FCY1	UMP salvage	14.7213	13.4578	13.2935	14.0605	1749.54	950.913	867.257	1646.73	-1.26348	-1.42776	-0.66072	6	0.561811	13.8833
KLMA_10336	LSC2	tricarboxylic acid cycle	14.681	15.3198	15.4724	15.5782	610.49	1242.74	1409.66	1620.26	0.638833	0.791352	0.897239	2	0.348266	15.2629
KLMA_60022	PET10	lipid particle	15.8921	14.8026	14.9589	15.0572	2022.57	1243.03	1413.1	1614.08	-1.08952	-0.933237	-0.834848	6	0.422338	15.1777
KLMA_70025	PEP4	fungal-type vacuole lumen	16.4638	15.3155	15.3117	15.5062	2183.27	1287.4	1310.65	1600.14	-1.1483	-1.15206	-0.957523	6	0.47677	15.6493
KLMA_20614	PFY1	positive regulation of formin-nucleated actin cable assembly	13.472	12.9996	12.7294	13.7459	888	836.761	707.549	1591.93	-0.472426	-0.742652	0.273898	5	0.396322	13.2367
KLMA_10708	HYP2	positive regulation of translational elongation	13.2313	14.499	14.2394	14.0726	601.964	1896.59	1615.16	1535.07	1.26772	1.00814	0.841328	4	0.47489	14.0106
KLMA_20492	RPS26A	cytosolic small ribosomal subunit	11.9304	14.5848	14.2597	13.6316	322.234	2652.62	2158.07	1534.49	2.65439	2.32929	1.70128	4	1.02391	13.6016
KLMA_10723	RIP1	mitochondrial electron transport, ubiquinol to cytochrome c	15.3676	14.5845	14.2399	14.4994	1952.28	1485.87	1192.89	1528.18	-0.78309	-1.12769	-0.868249	6	0.42072	14.6728
KLMA_70297	rps12	small ribosomal subunit	12.6586	14.5316	14.1503	13.8592	438.87	2104.51	1648.95	1513.51	1.87303	1.49167	1.20063	4	0.700762	13.7999
KLMA_30275	GLY1	glycine biosynthetic process	13.1898	13.6288	13.6756	15.3678	236.119	417.448	440.475	1512.93	0.438933	0.485756	2.17791	7	0.831471	13.9655
KLMA_40220	ADH2	alcohol dehydrogenase (NAD) activity	11.0824	16.368	16.0037	15.1831	62.0501	3131.39	2497.36	1499.36	5.2856	4.92128	4.10075	4	2.10924	14.6593
KLMA_40096	TPO1	fungal-type vacuole membrane	16.0954	16.2015	16.6716	15.7839	1198.2	1686.28	2388.91	1487.22	0.106137	0.57628	-0.311498	1	0.318591	16.1881
KLMA_80417	COF1	nuclear matrix	14.1313	13.2234	12.9233	13.8333	1238.56	862.663	713.16	1463.97	-0.907907	-1.20792	-0.297917	6	0.47843	13.5278
KLMA_30712	RPL40B	cytosolic large ribosomal subunit	13.1063	14.1483	13.7282	13.7348	652.591	1761.99	1340.73	1442.83	1.04201	0.621823	0.62849	4	0.372077	13.6794
KLMA_50475	QCR6	mitochondrial electron transport, ubiquinol to cytochrome c	14.3695	13.5644	13.5049	13.616	1661.86	1244.39	1217.49	1399.17	-0.805076	-0.864599	-0.75346	6	0.351953	13.7637
KLMA_60271	ETR1	fatty acid biosynthetic process	15.9348	14.9402	14.7572	15.1816	1623.88	1065.45	957.347	1395.78	-0.994651	-1.17768	-0.753227	6	0.448298	15.2034
KLMA_40102	ADH1	alcohol dehydrogenase (NAD) activity	15.811	14.9695	15.0663	15.0708	1634.1	1206.12	1295.61	1384.73	-0.841494	-0.744714	-0.740181	8	0.338215	15.2294
KLMA_80408	SDH2	mitochondrial inner membrane	15.6996	14.8528	14.8778	14.6168	2064.1	1499.45	1555.82	1383.69	-0.846815	-0.821796	-1.08277	8	0.409973	15.0118
KLMA_60504	RPL35B	maturation of LSU-rRNA from tricistronic rRNA transcript (SSU-rRNA, 5.8S rRNA, LSU-rRNA)	12.0625	14.4103	13.9497	13.449	350.712	2337.55	1730.92	1383.19	2.34782	1.88728	1.38651	4	0.879754	13.4679
KLMA_20282	HSP60	mitochondrial inner membrane	15.4719	15.4636	15.8901	15.7472	780.308	1016.02	1393.8	1342.65	-0.00831917	0.418142	0.275294	2	0.182587	15.6432
KLMA_60313	KLMA_60313	maturation of SSU-rRNA from tricistronic rRNA transcript (SSU-rRNA, 5.8S rRNA, LSU-rRNA)	11.0184	14.257	13.9933	13.384	174.577	2149.23	1824.69	1323.02	3.23866	2.97492	2.36564	4	1.27814	13.1632
KLMA_10487	TDA1	protein serine/threonine kinase activity	14.077	12.8637	12.7546	15.7046	301.804	170.204	160.466	1320.68	-1.21337	-1.3224	1.62754	5	1.18992	13.85
KLMA_10786	RPS6	translation	12.65	15.4271	15.0032	14.403	268.386	2405.49	1830.94	1310.96	2.77711	2.35313	1.75301	4	1.05804	14.3708
KLMA_20468	MCR1	mitochondrial outer membrane	15.5521	14.9619	15.194	14.7426	1603.63	1396.45	1668.69	1300.97	-0.590205	-0.358132	-0.809528	8	0.299756	15.1126
KLMA_60505	ARF1	GTP binding	13.225	13.3622	13.1967	14.018	520.221	747.886	680.289	1300.72	0.137219	-0.0282569	0.793031	7	0.333589	13.4505
KLMA_30025	MIR1	integral component of mitochondrial inner membrane	15.265	15.1348	15.2224	14.7736	1262.93	1510.32	1635.23	1294.41	-0.1302	-0.042626	-0.491407	3	0.193616	15.0989
KLMA_10663	NDK1	UTP biosynthetic process	14.237	13.9385	13.8335	13.7226	1247.94	1327.38	1259.64	1287.15	-0.298571	-0.40348	-0.514402	8	0.191449	13.9329
KLMA_60363	KLMA_60363	mitochondrial inner membrane	12.3545	11.2206	11.1849	12.0536	1040.36	622.154	619.385	1255.56	-1.13385	-1.16955	-0.300862	6	0.511966	11.7034
KLMA_80185	BGL2	glucan endo-1,3-beta-D-glucosidase activity	14.3384	14.4004	14.3885	14.7543	654.306	892.322	902.664	1243.71	0.0620294	0.0501297	0.415993	7	0.165586	14.4704
KLMA_60420	LPD1	mitochondrial oxoglutarate dehydrogenase complex	16.3094	16.0339	16.1123	15.3977	1623.48	1755.25	1888.63	1235.82	-0.27552	-0.197151	-0.911717	3	0.341641	15.9633
KLMA_70044	SOR1	L-iditol 2-dehydrogenase activity	16.4587	15.556	15.4419	14.8817	2508.72	1758.56	1663.02	1233.26	-0.902763	-1.01682	-1.57706	8	0.56555	15.5846
KLMA_10558	ARDH	arabitol metabolic process	18.2607	16.451	16.2705	14.7289	9895.42	3691.5	3326.84	1212.29	-1.80967	-1.99014	-3.53178	3	1.2521	16.4278
KLMA_30208	QCR9	mitochondrial electron transport, ubiquinol to cytochrome c	13.7481	12.8925	12.8128	13.1583	1237.87	894.381	863.297	1207	-0.8556	-0.935264	-0.589759	6	0.366655	13.1529
KLMA_60075	PDC1	magnesium ion binding	12.2939	17.1089	16.7238	15.5213	87.8982	3230.57	2530.66	1198.99	4.815	4.42995	3.22748	4	1.89308	15.412
KLMA_30149	IDP2	glutamate biosynthetic process	17.8086	17.1276	17.137	15.0542	5469.46	4448.44	4563.22	1198.83	-0.680966	-0.671635	-2.75444	3	1.03499	16.7818
KLMA_30498	KLMA_30498	regulation of cell size	13.5798	14.2223	14.8858	15.7655	182.535	372.112	601.621	1185.27	0.64246	1.30599	2.18569	7	0.809759	14.6134
KLMA_10457	PMA1	hydrogen-exporting ATPase activity, phosphorylative mechanism	14.5433	15.7624	16.0751	16.204	262.503	801.837	1009.91	1179.12	1.21917	1.53186	1.66074	2	0.656714	15.6462
KLMA_60435	ATP2	proton-transporting ATP synthase activity, rotational mechanism	16.8524	16.3878	16.1625	15.2748	2322.08	2187.9	1910.03	1173.61	-0.464646	-0.689949	-1.57757	3	0.573252	16.1694
KLMA_70354	AAC	mitochondrial inner membrane	14.9841	15.1035	15.2369	14.6179	1046.53	1486.43	1662.57	1153.35	0.119398	0.252785	-0.366201	1	0.230353	14.9856
KLMA_10468	GND1	pentose-phosphate shunt, oxidative branch	15.2484	14.9078	14.7682	15.2434	780.51	805.043	746.392	1152.21	-0.340654	-0.480226	-0.00498132	5	0.209866	15.042
KLMA_70140	ATP1	proton-transporting ATPase activity, rotational mechanism	17.248	16.444	16.1856	15.4333	2802.12	2098.69	1789.43	1152.07	-0.803999	-1.06238	-1.81464	3	0.648174	16.3277
KLMA_10072	SMT3	condensed nuclear chromosome	12.6538	12.3048	12.0922	12.8423	692.604	697.219	613.684	1143.02	-0.348962	-0.561558	0.188503	5	0.292544	12.4733
KLMA_10763	RAG2	glycolytic process	14.2608	15.1895	15.1514	15.4172	349.387	868.218	861.948	1126.17	0.928672	0.890527	1.15633	2	0.44134	15.0047
KLMA_30431	atpH	proton-transporting ATP synthase activity, rotational mechanism	15.278	14.2588	13.9906	13.9974	1899.03	1223.85	1036.64	1121.98	-1.01919	-1.2874	-1.2806	8	0.528938	14.3812
KLMA_20442	UBI4	protein polyubiquitination	15.7612	14.3109	14.133	14.7928	1434.17	686.755	618.716	1115.56	-1.45037	-1.62821	-0.968459	6	0.632044	14.7495
KLMA_40511	KLMA_40511	proton-transporting ATPase activity, rotational mechanism	13.544	12.5255	12.2908	12.1489	2009.06	1297.83	1124.15	1104.49	-1.01849	-1.25318	-1.39506	8	0.546065	12.6273
KLMA_40558	RPL10A	large ribosomal subunit	11.7486	15.2228	14.8974	14.0346	157.231	2270.96	1846.07	1099.93	3.47415	3.14883	2.28601	4	1.35722	13.9759
KLMA_20318	RPL20B	cytosolic large ribosomal subunit	11.8092	14.3192	14.0315	13.6265	205.541	1530.23	1280.53	1096.43	2.50997	2.22227	1.81733	4	0.976845	13.4466
KLMA_40189	RPS28	translation	9.89841	13.236	12.8854	12.3162	138.918	1849.49	1479.12	1096.19	3.33759	2.98696	2.4178	4	1.30384	12.084
KLMA_20091	KLMA_20091	endonucleolytic cleavage of tricistronic rRNA transcript (SSU-rRNA, 5.8S rRNA, LSU-rRNA)	11.9426	13.6108	13.2242	12.5845	472.229	1963.26	1529.38	1095.5	1.66816	1.28159	0.641815	4	0.634888	12.8405
KLMA_60077	TRX2	fungal-type vacuole	11.6531	12.2427	12.018	12.9257	304.778	597.315	521.432	1093.5	0.589624	0.364928	1.27264	7	0.463776	12.2099
KLMA_70332	NHP6	regulation of transcription, DNA-templated	13.7716	12.9497	12.7341	12.7789	1483.14	1093.42	957.245	1092.84	-0.821967	-1.03754	-0.992725	8	0.419468	13.0586
KLMA_10499	PRC1	fungal-type vacuole lumen	16.4971	15.5178	15.717	15.3549	1688.44	1119.67	1311.37	1085.86	-0.979302	-0.780091	-1.14226	8	0.438016	15.7717
KLMA_20762	RPL44	translation	11.4277	14.0868	13.8217	12.9296	256.32	2114.72	1792.86	1082.44	2.65907	2.39399	1.50192	4	1.03871	13.0665
KLMA_70155	RPL23B	cytosolic large ribosomal subunit	11.7557	14.1252	13.7755	13.2924	248.577	1680.46	1343.72	1082.33	2.36947	2.01977	1.53671	4	0.905003	13.2372
KLMA_40577	rps13	endonucleolytic cleavage in ITS1 to separate SSU-rRNA from 5.8S rRNA and LSU-rRNA from tricistronic rRNA transcript (SSU-rRNA, 5.8S rRNA, LSU-rRNA)	11.7811	14.6138	14.183	13.395	237.189	2215.31	1672.86	1074.07	2.83278	2.40194	1.61392	4	1.08082	13.4932
KLMA_80414	SBP1	negative regulation of translation in response to stress	13.4565	13.1169	13.0657	14.1395	459.148	472.252	465.262	1072.9	-0.339597	-0.390845	0.682978	5	0.428363	13.4447
KLMA_10700	RPS16	translation	11.842	14.6732	14.3396	13.3748	253.192	2352.48	1907.96	1069.18	2.83115	2.49758	1.53279	4	1.09917	13.5574
KLMA_60291	MBF1	regulation of transcription, DNA-templated	13.5168	12.9827	12.927	13.4452	769.771	693.054	681.379	1063.62	-0.534089	-0.589829	-0.0716599	5	0.265015	13.2179
KLMA_80163	POR1	integral component of mitochondrial outer membrane	14.6751	14.7399	14.7974	14.2681	914.276	1251.09	1325.67	1055.16	0.0647307	0.122241	-0.407011	1	0.207778	14.6201
KLMA_20100	RVS161	actin cortical patch	15.4962	14.3258	14.0637	14.2484	1717.71	999.651	849.913	1028.83	-1.1704	-1.43245	-1.24779	8	0.563886	14.5335
KLMA_50008	RPS12	cytosolic small ribosomal subunit	11.224	13.9801	13.7307	13.1859	175.505	1548.37	1328.8	1020.87	2.75613	2.50667	1.96187	4	1.08162	13.0302
KLMA_60425	GRE2	carbonyl reductase (NADPH) activity	14.4755	13.4837	13.4751	14.6712	626.927	410.967	417.224	1016.28	-0.991821	-1.00042	0.195624	5	0.55133	14.0264
KLMA_50260	CCP1	cytochrome-c peroxidase activity	13.8104	14.2126	14.1601	14.5955	413.7	709.305	696.963	1015.98	0.402165	0.349708	0.785045	7	0.278298	14.1946
KLMA_30016	YPR1	alditol:NADP+ 1-oxidoreductase activity	11.0731	12.1808	12.6019	14.4214	68.7214	193.676	265.124	1015.75	1.10769	1.5288	3.34827	7	1.20631	12.5693
KLMA_20339	RPL11	translation	11.3016	14.2839	13.9553	13.5664	143.588	1474.16	1198.42	1013.58	2.98231	2.65365	2.26475	4	1.16831	13.2768
KLMA_10712	SSC1	presequence translocase-associated import motor	15.7187	16.1045	16.471	15.435	830.547	1417.85	1863.28	1009.44	0.385746	0.75229	-0.28374	1	0.391405	15.9323
KLMA_20466	SDH1	mitochondrial electron transport, succinate to ubiquinone	16.85	16.6933	17.086	15.3705	1843.04	2161.3	2880.87	1005.49	-0.156651	0.235965	-1.47952	3	0.666908	16.4999
KLMA_20575	IDH2	tricarboxylic acid cycle	14.5749	15.1694	15.4559	14.6427	653.463	1291.19	1604.66	1003.07	0.594491	0.881059	0.0677701	1	0.367021	14.9607
KLMA_40479	QCR2	mitochondrial inner membrane	15.8116	14.91	14.7284	14.6409	1576.86	1101.31	990.501	991.948	-0.901576	-1.08313	-1.17064	8	0.46566	15.0227
KLMA_20158	ADH4b	mitochondrial matrix	16.0942	15.7547	16.0222	14.5943	1818.13	1881.12	2310.51	989.352	-0.339497	-0.0720746	-1.49994	3	0.603492	15.6164
KLMA_30267	CYT1	mitochondrial inner membrane	15.2232	14.5926	14.6135	14.3211	1292.33	1089.2	1127.19	980.957	-0.630607	-0.609656	-0.902091	8	0.330036	14.6876
KLMA_50288	RPS10A	cytosolic small ribosomal subunit	10.349	14.3695	14.0387	12.7925	121.021	2562.65	2080.71	969.148	4.0205	3.68979	2.44354	4	1.57914	12.8874
KLMA_30099	PGM2	glycogen biosynthetic process	15.3416	14.7105	15.1011	15.2245	724.297	623.422	819.52	962.056	-0.631023	-0.240441	-0.117039	5	0.23739	15.0944
KLMA_80029	PRB1	fungal-type vacuole lumen	15.5414	14.7304	15.6344	15.1923	850.793	634.409	1211.55	959.392	-0.811028	0.0930005	-0.349114	6	0.354823	15.2746
KLMA_20033	COX15	mitochondrial inner membrane	14.0017	13.8927	14.4776	15.0171	328.656	398.519	613.21	958.458	-0.108995	0.475901	1.01534	7	0.444868	14.3473
KLMA_10049	PDI1	endoplasmic reticulum lumen	13.9067	14.6575	15.0439	15.0983	291.253	640.552	853.863	943.539	0.750774	1.13718	1.19153	2	0.475861	14.6766
KLMA_70451	LSP1	mitochondrial outer membrane	15.249	14.0566	13.792	14.3799	1206.55	694.313	585.763	942.336	-1.19239	-1.45696	-0.869105	6	0.548861	14.3694
KLMA_50079	MPM1	mitochondrial membrane	13.1316	12.8776	13.1131	13.8413	378.243	415.175	498.88	918.771	-0.254002	-0.0184626	0.709685	7	0.360805	13.2409
KLMA_80175	QDR2	copper ion export	11.5209	12.9976	13.8689	15.348	45.4806	165.04	308.109	914.042	1.4767	2.34799	3.8271	7	1.38771	13.4339
KLMA_20105	CIT1	glutamate biosynthetic process	18.1556	17.382	17.4872	14.8593	6027.65	4596.49	5044.93	913.48	-0.773654	-0.668419	-3.29637	3	1.25481	16.971
KLMA_50253	PIR1	cell wall	13.9931	12.5508	12.6219	14.2877	500.972	240.832	258.135	910.407	-1.44236	-1.37126	0.294546	5	0.784392	13.3634
KLMA_50170	RPS1	translation	12.2243	15.1175	14.7454	13.9716	184.761	1799.42	1417.16	910.233	2.8932	2.52115	1.74732	4	1.11328	14.0147
KLMA_50245	RPL4B	cytosolic large ribosomal subunit	14.0891	15.2982	15.0808	14.5176	473.558	1429.37	1255.72	906.198	1.20905	0.991666	0.428507	4	0.474503	14.7464
KLMA_50062	ABF2	mitochondrial chromosome	13.4681	12.4697	12.2509	13.3239	671.06	439.172	385.338	900.719	-0.99841	-1.21713	-0.144136	5	0.526068	12.8782
KLMA_80317	TPS1	trehalose biosynthetic process	13.2652	13.3407	13.5168	14.982	193.108	264.671	305.073	897.716	0.0754817	0.251586	1.7168	7	0.702147	13.7762
KLMA_80052	FPR1	peptidyl-prolyl cis-trans isomerase activity	12.9461	12.4667	12.3081	12.77	680.242	636.922	581.98	897.426	-0.479399	-0.637959	-0.176063	6	0.24979	12.6227
KLMA_40467	COX9	cytochrome-c oxidase activity	13.2802	12.4295	12.1326	12.4916	1062.89	770.628	640.647	897.064	-0.850676	-1.14756	-0.788579	6	0.424504	12.5835
KLMA_50134	GSP1	GTP binding	12.6055	13.1641	13.1117	13.7102	286.758	551.601	542.632	895.514	0.558643	0.506202	1.10465	7	0.39112	13.1479
KLMA_60317	UGP1	(1->6)-beta-D-glucan biosynthetic process	14.1724	14.0897	14.2255	14.9702	362.568	448.783	501.869	894.955	-0.082633	0.0531788	0.797822	7	0.353051	14.3645
KLMA_20568	LSC1	mitochondrial nucleoid	14.3035	14.6386	14.963	14.1833	627.577	1032.67	1319.32	893.768	0.335037	0.659449	-0.120247	1	0.304347	14.5221
KLMA_20169	HTB1	nucleosome	13.2358	13.3627	13.106	12.9453	720.589	1025.55	874.479	893.163	0.126955	-0.129829	-0.290515	3	0.154801	13.1624
KLMA_70358	RPL19B	cytosolic large ribosomal subunit	12.4104	14.3794	14.0194	13.525	277.871	1422.13	1133.4	886.132	1.96901	1.60906	1.11468	4	0.742145	13.5836
KLMA_30264	RPL3	translation	13.419	15.2631	15.0694	14.5673	278.819	1308.85	1169.99	881.513	1.84407	1.65039	1.14832	4	0.71662	14.5797
KLMA_50179	DIF1	nucleus	12.9768	11.9763	12.1563	13.2473	515.418	339.26	387.816	881.268	-1.00049	-0.820492	0.270493	5	0.535338	12.5892
KLMA_70268	RHO1	GTP binding	13.44	13.1006	12.8898	13.6505	525.744	543.137	478.582	879.855	-0.339478	-0.550234	0.210458	5	0.294512	13.2702
KLMA_30561	SBA1	positive regulation of telomere maintenance via telomerase	12.1157	12.0915	12.5867	13.4282	240.681	308.344	444.226	878.857	-0.0241969	0.470934	1.31251	7	0.541134	12.5555
KLMA_80358	PRX1b	thioredoxin peroxidase activity	15.3704	14.8288	14.8151	13.8762	1674.44	1506.23	1520.01	854.558	-0.541562	-0.555236	-1.49412	3	0.537529	14.7226
KLMA_10765	ATP4	mitochondrial proton-transporting ATP synthase complex, coupling factor F(o)	15.5085	14.4013	14.1787	13.8144	1943.75	1180.18	1032.88	853.558	-1.10725	-1.32983	-1.69415	8	0.632027	14.4757
KLMA_30687	SAH1	methionine metabolic process	13.4445	14.9304	14.4868	14.7294	245.277	896.343	673.651	849.166	1.48591	1.0423	1.2849	2	0.57235	14.3978
KLMA_10225	GSP1	GTP binding	13.1019	13.4059	13.0984	13.6358	404.127	652.233	537.574	841.14	0.303964	-0.00352728	0.533903	7	0.225515	13.3105
KLMA_70458	ywnB	nucleotide binding	12.702	12.2684	12.4326	13.5813	300.726	291.196	334.223	841.019	-0.433594	-0.269405	0.879298	5	0.506453	12.7461
KLMA_40393	RPL25	translation	11.7116	14.2547	13.9188	13.01	232.973	1774.04	1433.77	831.201	2.54312	2.20723	1.29846	4	0.984668	13.2238
KLMA_80222	RPS7A	cytosolic small ribosomal subunit	12.0964	14.6769	14.3488	13.4043	230.05	1796.77	1459.03	831.198	2.58049	2.25242	1.30788	4	1.00194	13.6316
KLMA_60219	PYK1	pyruvate kinase activity	11.4465	16.4566	16.025	14.7772	55.057	2312.91	1755.68	830.736	5.01006	4.57851	3.33073	4	1.96406	14.6763
KLMA_40028	EFB1	guanyl-nucleotide exchange factor activity	13.4192	14.538	14.2159	13.5899	518.858	1473.2	1203.85	828.802	1.11883	0.796702	0.170725	4	0.454848	13.9408
KLMA_20116	COX16	mitochondrial inner membrane	13.0954	12.0711	12.0396	12.69	727.829	467.71	467.748	827.541	-1.02431	-1.05575	-0.405367	6	0.442664	12.474
KLMA_70054	YPT1	trans-Golgi network	13.1355	12.7469	12.7544	13.5056	434.112	433.82	444.366	824.066	-0.388625	-0.381134	0.37011	5	0.313586	13.0356
KLMA_40405	RPS24B	maturation of SSU-rRNA from tricistronic rRNA transcript (SSU-rRNA, 5.8S rRNA, LSU-rRNA)	11.3318	14.4181	13.9019	12.9093	187.825	2089.76	1489.19	822.523	3.08634	2.57005	1.57747	4	1.17653	13.1403
KLMA_20558	RPL27A	cytosolic large ribosomal subunit	11.7592	14.0942	13.6754	12.9067	251.827	1657.63	1262.79	822.186	2.33504	1.91619	1.14756	4	0.888026	13.1089
KLMA_20375	KLMA_20375	nucleus	10.7298	10.9049	11.2429	11.8707	248.957	365.363	473.402	821.798	0.17515	0.513065	1.1409	7	0.435647	11.1871
KLMA_50621	PDR16	phosphatidylcholine transporter activity	12.7019	12.9352	12.8495	14.2817	191.999	294.303	281.869	820.506	0.233268	0.147555	1.57977	7	0.634602	13.1921
KLMA_10237	HRI1	nucleus	13.1197	13.0049	12.7276	13.723	364.65	439.914	370.141	819.678	-0.11475	-0.392084	0.603372	5	0.363533	13.1438
KLMA_60481	KLMA_60481	alditol:NADP+ 1-oxidoreductase activity	14.165	13.0865	12.9746	14.1185	583.759	362.165	340.92	814.323	-1.07846	-1.19036	-0.0464088	5	0.557249	13.5862
KLMA_30634	TAL1	pentose-phosphate shunt	15.6125	15.2217	15.2013	14.1961	1479.87	1477.61	1482.26	807.191	-0.390854	-0.411218	-1.41642	3	0.523853	15.0579
KLMA_10227	KLMA_10227	proton-transporting ATPase activity, rotational mechanism	13.942	12.9376	12.7539	12.6076	1403.15	915.361	821.239	806.209	-1.00437	-1.18809	-1.33442	8	0.52232	13.0602
KLMA_70149	RPL32	translation	11.667	13.6534	13.3229	12.7608	245.713	1273.62	1032.35	797.458	1.98641	1.6559	1.09382	4	0.754411	12.851
KLMA_20597	ARO10	methionine catabolic process to 3-methylthiopropanol	12.8854	13.1674	13.6651	15.1249	118.608	189.796	271.04	794.556	0.282086	0.779741	2.2395	7	0.862877	13.7107
KLMA_60233	CYB5	endoplasmic reticulum membrane	11.8224	12.5458	12.462	12.6877	291.215	629.34	605.155	793.294	0.723457	0.639602	0.865307	2	0.3316	12.3794
KLMA_40010	KLMA_40010	NADPH regeneration	13.5805	12.6844	12.6301	14.2664	343.183	240.776	236.515	788.273	-0.896055	-0.95042	0.685967	5	0.678246	13.2904
KLMA_30554	ECM33	cell wall	14.5093	14.6319	14.4885	14.5175	547.73	779.291	720.159	787.438	0.122636	-0.0207699	0.00816164	4	0.0559266	14.5368
KLMA_50562	UPS2	extrinsic component of mitochondrial inner membrane	12.4565	12.9858	13.3157	13.6559	238.612	449.852	579.152	785.723	0.529286	0.859171	1.19932	2	0.442305	13.1035
KLMA_20172	PDA1	glycolytic process	14.6792	14.8922	15.2184	14.4411	625.792	949.488	1216.26	785.018	0.21306	0.539271	-0.238067	1	0.285817	14.8077
KLMA_60438	RPS5	regulation of translational fidelity	12.3712	15.1566	14.7492	13.6364	229.545	2071.57	1599.45	783.208	2.78544	2.37797	1.26518	4	1.08194	13.9783
KLMA_20582	EFT1	translation elongation factor activity	15.5474	16.6225	16.2792	15.4771	561.453	1544.83	1244.17	776.362	1.07512	0.731833	-0.0702744	1	0.485383	15.9816
KLMA_70062	KLMA_70062	mitochondrion	13.6982	13.3196	13.3157	13.6238	573.452	576.816	586.712	775.91	-0.378521	-0.382442	-0.0743642	5	0.173657	13.4893
KLMA_80139	IDH1	tricarboxylic acid cycle	14.6449	15.1565	15.6744	14.2046	699.013	1313.83	1903.08	769.902	0.511584	1.02944	-0.440302	1	0.550552	14.9201
KLMA_60335	MAE1	mitochondrial matrix	13.177	14.1465	14.7311	15.0911	142.32	366.186	557.091	769.829	0.969522	1.55412	1.91418	2	0.72384	14.2864
KLMA_10083	RpL37a	cytosolic large ribosomal subunit	11.3345	13.1747	12.8287	12.3045	267.329	1252.53	1004.65	769.815	1.84029	1.49423	0.970085	4	0.69427	12.4106
KLMA_60462	GLO1	methylglyoxal catabolic process to D-lactate via S-lactoyl-glutathione	13.0198	13.039	13.1384	14.175	242.444	321.759	350.359	767.217	0.0191806	0.118567	1.15523	7	0.482452	13.3431
KLMA_20106	YCP4	negative regulation of transcription, DNA-templated	13.6944	12.8361	12.5962	13.6784	528.081	381.464	329.005	766.208	-0.858359	-1.09821	-0.0160174	5	0.492526	13.2013
KLMA_30365	KLMA_30365	pyridoxine:NADP 4-dehydrogenase activity	11.4246	11.9981	12.2551	14.1892	78.9402	153.59	187.277	765.583	0.57353	0.830472	2.76462	7	1.03892	12.4668
KLMA_50264	RPS14	translation	10.459	13.5115	13.3527	12.767	103.656	1135.16	1026.31	761.557	3.05246	2.89372	2.30802	4	1.22323	12.5226
KLMA_10577	SCS7	endoplasmic reticulum membrane	11.9691	12.819	13.1255	14.3021	103.701	244.644	308.12	758.843	0.849888	1.15631	2.333	7	0.835927	13.0539
KLMA_20528	PKAR	cAMP-dependent protein kinase regulator activity	15.3461	14.1437	14.1266	14.6124	880.709	501.078	504.571	752.827	-1.2024	-1.21953	-0.7337	6	0.495436	14.5572
KLMA_30404	FSH1	nucleus	13.516	13.4524	13.2113	13.6266	478.903	598.72	516.572	748.69	-0.063638	-0.304714	0.110507	5	0.152062	13.4516
KLMA_30066	RPL14B	cytosolic large ribosomal subunit	11.1189	13.8514	13.3844	12.7972	158.687	1378.47	1019	748.593	2.73252	2.26557	1.67832	4	1.03352	12.788
KLMA_70094	KLMA_70094	---	12.5833	12.7308	12.9962	13.661	247.703	356.913	438.9	743.186	0.147532	0.412915	1.07775	7	0.413184	12.9928
KLMA_70190	RPL34B	cytosolic large ribosomal subunit	11.0229	14.0461	13.5945	12.6485	165.034	1746.92	1300.52	741.786	3.02326	2.57164	1.62559	4	1.15781	12.828
KLMA_60541	KGD1	mitochondrial oxoglutarate dehydrogenase complex	17.0633	17.1161	17.649	15.6647	1325.61	1813.05	2653.77	741.068	0.0528448	0.585716	-1.39855	1	0.734403	16.8733
KLMA_60532	RPL16A	cytosolic large ribosomal subunit	11.782	14.6779	14.3186	13.3034	174.279	1697	1353.7	737.005	2.89588	2.5366	1.52142	4	1.12316	13.5205
KLMA_30306	ATP20	proton-transporting ATPase activity, rotational mechanism	13.9967	12.9418	12.8621	12.6159	1337.78	845.916	812.198	732.867	-1.05487	-1.13456	-1.38085	8	0.529149	13.1041
KLMA_40452	RPL31	translation	11.0188	14.1537	13.5387	12.4804	179.16	2058.64	1369.86	727.725	3.13484	2.51991	1.4616	4	1.18879	12.7979
KLMA_30239	KLMA_30239	integral component of membrane	12.2848	11.3481	11.1295	11.7121	739.576	504.406	442.147	727.361	-0.936655	-1.15525	-0.572693	6	0.437289	11.6186
KLMA_70095	COR1	mitochondrial respiratory chain complex III	15.5319	14.7715	14.6082	14.4876	1051.64	809.848	738.385	726.727	-0.760453	-0.923756	-1.04435	8	0.406516	14.8498
KLMA_10789	DTR1	ascospore wall assembly	15.5032	14.4818	14.8942	14.8814	785.157	509.12	686.775	724.274	-1.02147	-0.609067	-0.621812	6	0.364947	14.9402
KLMA_10244	OLE1	integral component of endoplasmic reticulum membrane	16.7012	15.736	15.3899	14.5793	2212.93	1476.26	1184.13	718.072	-0.965141	-1.31126	-2.12192	3	0.761107	15.6016
KLMA_60263	CPT1	mitochondrial outer membrane	12.544	12.9547	13.2396	14.2371	150.548	261.707	325.941	714.172	0.4107	0.69553	1.6931	7	0.624494	13.2439
KLMA_40080	RPL15B	cytosolic large ribosomal subunit	11.5764	14.1629	13.8621	13.3123	147.163	1162.45	961.831	713.855	2.58651	2.28568	1.73586	4	1.00137	13.2284
KLMA_80108	KLMA_80108	---	12.675	11.9136	12.0245	12.0518	735.869	567.914	625.189	708.199	-0.761447	-0.650558	-0.623205	6	0.298283	12.1662
KLMA_60217	TYE7	positive regulation of glycolytic process	13.0759	13.0642	12.5302	13.8702	277.437	359.663	254.734	697.463	-0.0116548	-0.545712	0.794311	5	0.478234	13.1351
KLMA_10769	RPL21A	cytosolic large ribosomal subunit	11.1939	14.3276	13.8948	12.9214	144.086	1654.47	1252.24	697.232	3.1337	2.70087	1.72752	4	1.20445	13.0844
KLMA_10140	SUI1	translation initiation factor activity	12.1314	12.4075	12.1132	12.3414	407.201	645.339	536.345	692.92	0.276139	-0.0182112	0.209998	2	0.128399	12.2484
KLMA_50529	KLMA_50529	regulation of translational initiation in response to stress	12.866	14.1942	13.8467	13.5825	296.573	973.907	783.81	691.949	1.32826	0.98076	0.716534	4	0.487618	13.6224
KLMA_50151	ARO8	L-methionine biosynthetic process from methylthioadenosine	17.0509	14.8435	14.7274	14.526	2805.47	794.862	748.809	691.621	-2.20738	-2.32347	-2.52488	8	1.02472	15.2869
KLMA_50473	RPL2	translation	11.6511	15.0064	14.5898	13.5752	124.939	1670.07	1277.82	690.098	3.35536	2.93874	1.9241	4	1.29539	13.7056
KLMA_10348	TIF1	ATP-dependent helicase activity	13.7115	14.8024	14.5155	14.251	333.699	931.188	778.515	688.899	1.09087	0.804004	0.539561	4	0.401849	14.3201
KLMA_30529	RTN1	integral component of cytoplasmic side of endoplasmic reticulum membrane	14.6495	14.3352	14.384	13.7632	881.781	927.055	978.722	687.56	-0.314332	-0.265573	-0.886381	3	0.323074	14.283
KLMA_50344	HSP82	positive regulation of telomere maintenance via telomerase	13.7555	14.7126	14.9167	15.0939	191.371	485.49	570.771	687.102	0.957095	1.1612	1.33842	2	0.516857	14.6197
KLMA_30664	RPL12B	cytosolic large ribosomal subunit	11.8468	14.4486	14.0913	12.9476	220.92	1744.49	1387.15	686.402	2.6019	2.24459	1.10083	4	1.02191	13.3336
KLMA_10024	MOS1	integral component of mitochondrial inner membrane	12.8092	12.0024	12.032	11.9527	856.417	641.092	666.446	684.821	-0.806756	-0.777197	-0.856507	8	0.353388	12.1991
KLMA_30274	KLMA_30274	cytosol	14.2996	13.436	13.4397	14.5163	408.231	293.406	300.281	681.867	-0.863576	-0.859922	0.216687	5	0.491061	13.9229
KLMA_40098	ISA1	biotin biosynthetic process	15.0187	13.899	13.9277	13.4415	1428.17	858.428	892.98	680.107	-1.11969	-1.09097	-1.57717	8	0.579756	14.0717
KLMA_30459	DAP1	regulation of ergosterol biosynthetic process	11.0517	11.5126	11.6245	12.753	137.283	246.806	272.043	678.405	0.460888	0.572781	1.70128	7	0.625472	11.7354
KLMA_30035	OPI3	endoplasmic reticulum membrane	10.1633	12.4694	12.1502	13.3273	51.9257	336.342	274.927	677.472	2.30611	1.98688	3.16396	2	1.1592	12.0275
KLMA_70365	UBC4	protein polyubiquitination	13.055	13.0088	12.9049	12.7806	566.112	717.9	680.669	675.461	-0.0461735	-0.150065	-0.274405	3	0.105562	12.9373
KLMA_20553	SOD2	mitochondrial matrix	14.7529	14.2788	14.1067	13.4097	1192.05	1129.06	1015.5	672.048	-0.474067	-0.646234	-1.34324	3	0.482025	14.137
KLMA_10376	RPL17B	cytosolic large ribosomal subunit	11.8668	14.5485	14.2444	13.0953	201.741	1677.09	1389.07	671.203	2.68169	2.37759	1.22851	4	1.05706	13.4387
KLMA_20054	RPL24	ribosome	11.1606	14.1082	13.6825	12.8276	145.686	1463.81	1113.78	671.053	2.94766	2.52198	1.66701	4	1.12861	12.9447
KLMA_30226	KLMA_30226	mitochondrial intermembrane space	11.6815	11.2616	11.4013	12.1234	328.463	321.165	360.727	669.547	-0.419821	-0.280143	0.441933	5	0.329162	11.6169
KLMA_30719	PCK1	gluconeogenesis	19.5032	18.515	18.5019	14.6129	13489.8	8893.27	8989.58	668.995	-0.988199	-1.00136	-4.89037	3	1.87494	17.7832
KLMA_20691	GRP78	endoplasmic reticulum lumen	12.2359	14.6178	15.4022	14.9777	70.0056	477.303	839.227	665.803	2.38186	3.16626	2.74182	2	1.22834	14.3084
KLMA_50109	VMA4	proton-transporting ATPase activity, rotational mechanism	13.3484	12.6944	12.5789	13.3812	449.7	372.298	350.89	665.793	-0.653954	-0.769494	0.0328373	5	0.36654	13.0007
KLMA_10701	RPL13A	cytosolic large ribosomal subunit	12.0635	14.6778	14.299	13.1942	212.008	1696.4	1332.46	664.261	2.61434	2.23557	1.13072	4	1.02092	13.5586
KLMA_50373	NTF2	cytoplasm	12.8695	12.465	12.1849	12.5	588.545	580.332	488.436	662.623	-0.404432	-0.684611	-0.369465	6	0.243388	12.5048
KLMA_10127	GIS2	positive regulation of translation	12.3575	13.0839	12.8724	12.8143	329.538	714.244	625.843	659.028	0.726398	0.514923	0.456829	4	0.264841	12.782
KLMA_40482	RPS4B	cytosolic small ribosomal subunit	12.8691	15.4645	15.0646	13.5755	282.425	2237.75	1730.94	655.721	2.59547	2.19552	0.706442	4	1.06071	14.2434
KLMA_30556	GAD1	glutamate catabolic process	14.3075	13.7857	13.9093	14.683	352.419	321.023	356.671	654.072	-0.521746	-0.39817	0.375519	5	0.352733	14.1714
KLMA_10572	SRV2	actin cortical patch	15.1748	14.157	14.0435	14.6036	686.381	442.583	416.626	653.438	-1.01779	-1.13126	-0.57121	6	0.444964	14.4947
KLMA_50200	RPP0	cytosolic large ribosomal subunit	12.4844	15.0438	14.7232	13.8202	181.372	1399.33	1143.99	651.327	2.55938	2.23874	1.3358	4	0.992534	14.0179
KLMA_30426	DPL1	cortical endoplasmic reticulum	14.6061	14.0262	14.5581	14.6826	425.313	372.185	550.17	643.477	-0.579871	-0.0479409	0.0764886	5	0.259042	14.4682
KLMA_20356	RPS15	cytosolic small ribosomal subunit	11.3486	13.9551	13.5865	12.6783	181.001	1438.44	1140.07	643.476	2.60647	2.2379	1.32973	4	1.00501	12.8921
KLMA_40173	AHP1	thioredoxin peroxidase activity	12.0562	12.7679	12.6297	12.9242	247.567	530.682	491.519	641.455	0.711671	0.573529	0.868041	2	0.327794	12.5945
KLMA_20728	KLMA_20728	fungal-type cell wall	14.1841	13.6092	13.4868	12.8596	1115.26	979.321	917.959	634.936	-0.574846	-0.697229	-1.32442	3	0.470431	13.5349
KLMA_10146	KLMA_10146	---	13.9777	12.7305	13.0907	15.1887	189.611	105.326	136.285	634.631	-1.2472	-0.887	1.21102	5	0.948127	13.7469
KLMA_10514	BAT1	L-methionine biosynthetic process from methylthioadenosine	14.4178	14.2265	14.1419	14.0477	576.504	660.081	634.982	633.395	-0.191267	-0.275837	-0.370106	8	0.136398	14.2085
KLMA_60137	KLMA_60137	mitochondrial proton-transporting ATP synthase complex, coupling factor F(o)	13.3679	12.2076	12.0559	11.5678	1497.18	881.389	804.088	632.236	-1.16023	-1.31193	-1.80008	8	0.660412	12.2998
KLMA_60483	HNT1	DNA 5-adenosine monophosphate hydrolase activity	12.8665	12.2822	12.1451	12.6929	495.219	430.924	399.766	626.357	-0.584334	-0.721375	-0.173583	6	0.293634	12.4967
KLMA_60484	CDC48	Cdc48p-Npl4p-Vms1p AAA ATPase complex	15.1003	14.5888	14.5718	15.1699	416.282	381.829	384.97	623.616	-0.511513	-0.528558	0.0696184	5	0.278577	14.8577
KLMA_50482	NCE102	negative regulation of protein phosphorylation	13.5626	13.1622	13.3588	12.8655	712.911	702.679	814.751	619.68	-0.400416	-0.203894	-0.697108	3	0.25712	13.2373
KLMA_50483	PHB1	mitochondrial inner membrane	13.8869	13.0974	13.1286	13.5952	531.513	401.648	418.502	615.236	-0.789537	-0.758379	-0.291701	6	0.330737	13.427
KLMA_80365	RPS8B	maturation of SSU-rRNA from tricistronic rRNA transcript (SSU-rRNA, 5.8S rRNA, LSU-rRNA)	12.0309	14.5304	14.0783	13.1636	194.848	1444.81	1072.28	614.508	2.49953	2.04743	1.13268	4	0.956296	13.4508
KLMA_30150	KLMA_30150	nucleus	11.0096	11.4539	11.6541	13.2601	90.1996	160.315	188.22	613.68	0.444293	0.644532	2.25058	7	0.850003	11.8444
KLMA_60052	PHB2	mitochondrial inner membrane	13.7353	13.0427	13.1442	13.7077	437.427	354.057	387.303	612.104	-0.692541	-0.591072	-0.027632	5	0.316189	13.4075
KLMA_10389	FPS1	geranyl diphosphate biosynthetic process	13.0346	13.573	13.5556	13.8867	236.726	451.317	453.134	606.634	0.538338	0.520988	0.85212	2	0.305752	13.5125
KLMA_40443	RPL6B	cytosolic large ribosomal subunit	12.157	14.2779	13.8943	13.0788	221.337	1258.94	984.67	604.671	2.12094	1.73739	0.921872	4	0.814581	13.352
KLMA_50112	SNC2	trans-Golgi network	11.7221	11.4687	11.444	12.1838	302.208	331.289	332.258	602.37	-0.253428	-0.278061	0.461717	5	0.297283	11.7047
KLMA_50363	RAG1	substrate-specific transmembrane transporter activity	10.4938	11.9883	12.6798	14.3954	24.9338	91.827	152.06	601.763	1.49446	2.18602	3.90163	7	1.40203	12.3893
KLMA_30375	PET100	integral component of mitochondrial inner membrane	12.2539	11.6706	11.8764	12.3363	386.729	337.245	397.005	598.879	-0.583325	-0.377554	0.0823473	5	0.272324	12.0343
KLMA_50218	KLMA_50218	---	16.2871	14.2608	13.6312	14.0215	2022.07	653.921	427.89	596.131	-2.02627	-2.65588	-2.26558	8	1.02769	14.5501
KLMA_10770	KLMA_10770	positive regulation of translational fidelity	9.86651	13.9257	13.6171	12.9588	47.2423	1026.13	845.826	594.444	4.0592	3.75055	3.09229	4	1.61186	12.592
KLMA_70138	YOP1	integral component of membrane	13.6079	12.5935	12.549	12.8736	668.302	432.654	427.778	591.837	-1.01443	-1.05896	-0.734341	6	0.423936	12.906
KLMA_40148	KLMA_40148	aryl-alcohol dehydrogenase (NAD+) activity	14.3882	13.0532	12.9366	14.0469	521.955	270.278	254.393	585.003	-1.33503	-1.45164	-0.341332	6	0.624495	13.6062
KLMA_10299	DIT1	ascospore wall assembly	13.9122	12.8074	12.6103	14.4155	287.615	178.11	155.588	577.732	-1.10479	-1.30194	0.503259	5	0.752175	13.4364
KLMA_50241	PDX3	mitochondrial intermembrane space	11.4804	11.2217	11.2415	13.099	124.834	136.672	141.119	573.034	-0.258732	-0.238929	1.61865	7	0.779406	11.7606
KLMA_70203	KLMA_70203	mitochondrial outer membrane	12.5555	11.9481	11.6678	12.6259	368.348	315.869	265.688	568.854	-0.607455	-0.887703	0.070338	5	0.404487	12.1993
KLMA_30048	ARP3	Arp2/3 complex-mediated actin nucleation	14.2523	13.653	13.5103	14.1662	423.035	365.426	337.067	566.762	-0.599274	-0.741948	-0.0860333	5	0.319278	13.8955
KLMA_20042	ACH1	acetyl-CoA metabolic process	16.3027	15.6346	15.5198	14.2591	1545.58	1253.54	1182.23	566.147	-0.668086	-0.782918	-2.04365	3	0.738689	15.429
KLMA_20742	RPS3	ribosomal small subunit export from nucleus	10.9145	14.578	14.1054	13.2014	80.2161	1329.66	979.775	562.868	3.66348	3.19095	2.28689	4	1.4091	13.1998
KLMA_10549	GLC3	glycogen biosynthetic process	14.9348	14.0744	14.0786	14.813	430.629	310.138	317.295	562.13	-0.860441	-0.856227	-0.12184	5	0.40103	14.4752
KLMA_60417	cyp524A1	ergosterol biosynthetic process	13.1496	13.6923	14.0535	14.3873	167.771	319.003	418.19	560.526	0.542661	0.903869	1.2377	2	0.458828	13.8207
KLMA_30439	CPR5	peptidyl-prolyl cis-trans isomerase activity	12.2303	12.0668	12.0418	12.9302	236.192	275.798	276.429	559.307	-0.163496	-0.188464	0.699886	7	0.361188	12.3173
KLMA_50135	KLMA_50135	proton-transporting ATPase activity, rotational mechanism	12.8465	12.2736	12.0143	12.0895	656.862	577.692	492.053	556.706	-0.572904	-0.832173	-0.756968	8	0.326007	12.306
KLMA_30403	APE2	metalloaminopeptidase activity	15.4799	14.9571	14.9651	15.0055	522.168	476.246	487.367	556.039	-0.522875	-0.514825	-0.474429	6	0.219028	15.1019
KLMA_80089	TMA17	nucleus	13.225	12.4327	12.3413	12.4949	627.148	475.018	453.833	555.474	-0.792296	-0.88366	-0.730084	6	0.351551	12.6235
KLMA_10429	KLMA_10429	mitochondrial inner membrane	15.4551	15.0083	15.2729	14.7194	644.518	619.043	758.103	555.168	-0.446749	-0.182217	-0.735721	3	0.277705	15.1139
KLMA_20268	RPS2	positive regulation of translational fidelity	12.116	14.8449	14.5374	13.3122	170.137	1474.04	1216.48	552.753	2.72888	2.42139	1.19618	4	1.08067	13.7027
KLMA_60116	YRB1	GTPase activator activity	12.8773	13.0042	12.6932	12.9421	366.221	525.476	430.117	552.297	0.126981	-0.184026	0.0648087	5	0.116377	12.8792
KLMA_20590	KLMA_20590	cytosolic large ribosomal subunit	10.723	13.1485	12.7247	11.9989	151.926	1068.18	812.309	548.789	2.42546	2.00161	1.27585	4	0.92009	12.1488
KLMA_10097	GOR1	glyoxylate catabolic process	12.6156	12.6427	12.8562	13.7248	177.048	236.509	279.064	546.778	0.0271209	0.240582	1.10924	7	0.451395	12.9598
KLMA_50237	ATP3	proton-transporting ATPase activity, rotational mechanism	15.4533	14.4228	14.2068	13.3988	1528.59	979.653	859.713	540.861	-1.03047	-1.24648	-2.05452	8	0.7325	14.3704
KLMA_10717	VMA3	vacuolar acidification	12.5387	12.2025	12.0138	12.5788	365.322	378.432	338.731	540.061	-0.33613	-0.524837	0.0401529	5	0.23538	12.3335
KLMA_50147	JAC1	mitochondrial inner membrane	13.4196	12.312	12.0832	12.7649	576.313	349.599	304.307	539.475	-1.10761	-1.33641	-0.654669	6	0.510126	12.6449
KLMA_10424	GSF2	mitochondrial outer membrane	14.1651	13.1674	13.1679	13.8396	470.659	308.509	314.449	536.986	-0.997748	-0.997227	-0.325537	6	0.432939	13.585
KLMA_20527	ERG28	endoplasmic reticulum membrane	10.0111	11.1213	11.0846	12.4029	68.2916	192.61	191.333	534.715	1.11026	1.07351	2.39183	7	0.847338	11.155
KLMA_40094	RPS13	maturation of SSU-rRNA from tricistronic rRNA transcript (SSU-rRNA, 5.8S rRNA, LSU-rRNA)	10.4747	13.5891	13.1361	12.4382	92.6914	1055.69	783.955	534.486	3.11436	2.66139	1.96349	4	1.18991	12.4095
KLMA_40110	EHD3	fatty acid beta-oxidation	13.4353	13.4312	13.5038	14.2205	217.408	283.516	305.423	533.313	-0.00408653	0.0684626	0.785171	7	0.331951	13.6477
KLMA_60529	LAT1	mitochondrial pyruvate dehydrogenase complex	14.11	14.4872	14.6799	14.0581	374.215	634.926	738.811	533.048	0.377173	0.569937	-0.0518888	1	0.259531	14.3338
KLMA_80028	FUM1	tricarboxylic acid cycle	16.0358	15.4214	15.6662	14.1542	1376.36	1174.97	1414.83	532.024	-0.614365	-0.369598	-1.88159	3	0.707385	15.3194
KLMA_80256	KLMA_80256	microtubule	11.1159	13.7884	13.3186	12.5574	130.54	1088.65	805.785	530.958	2.67252	2.20279	1.44157	4	1.01206	12.6951
KLMA_40039	RPL38	cytosolic large ribosomal subunit	9.59582	13.2807	12.8211	11.4795	97.859	1636.75	1211.44	530.837	3.68489	3.22524	1.88368	4	1.43144	11.7943
KLMA_50474	KLMA_50474	cytosolic large ribosomal subunit	10.2047	11.601	11.4426	11.2028	176.662	598.388	544.209	529.707	1.39637	1.23796	0.99814	4	0.543133	11.1128
KLMA_40581	RPS17A	cytosolic small ribosomal subunit	11.0392	13.722	13.2206	12.258	152.169	1278.73	924.499	529.553	2.68277	2.18133	1.21878	4	1.02354	12.5599
KLMA_80249	KLMA_80249	nucleus	13.0326	12.7725	12.7155	14.0508	182.922	199.458	195.562	528.651	-0.260035	-0.31708	1.0182	5	0.537644	13.1428
KLMA_10240	ERV14	ER to Golgi transport vesicle	11.9317	11.9057	11.99	12.2645	284.066	364.701	394.485	526.97	-0.026086	0.0582889	0.332793	7	0.142762	12.023
KLMA_20165	ADK1	mitochondrial intermembrane space	13.1788	13.2244	12.8548	13.0298	402.078	542.425	428.817	520.498	0.045581	-0.324021	-0.149057	8	0.144566	13.0719
KLMA_20783	RPL33B	cytosolic large ribosomal subunit	10.8265	13.0564	12.5421	11.957	156.533	961.553	689.349	518.605	2.22985	1.71557	1.13052	4	0.829486	12.0955
KLMA_10463	KLMA_10463	copper uptake transmembrane transporter activity	10.3017	10.9467	11.4056	12.4814	80.5942	164.945	230.779	517.655	0.644959	1.10386	2.17968	7	0.79486	11.2838
KLMA_60370	FMP37	integral component of mitochondrial inner membrane	12.267	11.4596	11.5196	12.1115	396.335	296.299	315.627	517.391	-0.807478	-0.747493	-0.15553	5	0.35479	11.8394
KLMA_20269	KLMA_20269	mitochondrial outer membrane	14.0307	13.2072	13.2442	12.6095	950.943	702.799	735.722	516.472	-0.823426	-0.786486	-1.42117	8	0.504838	13.2729
KLMA_10355	KLMA_10355	---	11.9669	11.526	11.4091	12.0687	318.856	306.055	287.251	516.23	-0.440961	-0.557826	0.101771	5	0.280541	11.7427
KLMA_50351	TIM11	proton-transporting ATPase activity, rotational mechanism	13.4952	12.594	12.4487	11.7486	1216.38	851.504	785.338	516.014	-0.901189	-1.04645	-1.74659	8	0.621678	12.5716
KLMA_10279	NDI1	mitochondrial electron transport, NADH to ubiquinone	15.9731	15.2829	15.3706	14.1869	1224.94	991.667	1074.94	511.717	-0.690259	-0.602584	-1.7863	3	0.644233	15.2034
KLMA_10368	RIM1	mitochondrial nucleoid	11.0924	12.109	11.8383	12.198	163.91	429.499	363.206	511.144	1.01661	0.745893	1.10558	2	0.434651	11.8094
KLMA_20791	ISU1	mitochondrial matrix	12.9345	12.2878	12.3684	12.4563	499.333	417.165	449.784	510.833	-0.646738	-0.566145	-0.478226	6	0.251261	12.5117
KLMA_30187	ATP16	proton-transporting ATPase activity, rotational mechanism	14.0901	13.0813	12.8584	12.4877	1091.81	709.107	619.826	510.017	-1.00882	-1.23171	-1.60237	8	0.593812	13.1294
KLMA_20394	ARC35	actin cortical patch	14.6202	13.6623	13.4528	13.5061	763.793	513.254	451.927	506.681	-0.957811	-1.16736	-1.11408	8	0.473844	13.8103
KLMA_40537	PGC1	mitochondrial membrane	13.3927	12.5823	12.6558	13.4987	332.605	245.159	263.747	505.736	-0.810371	-0.73691	0.106016	5	0.415832	13.0324
KLMA_30180	CLC1	clathrin coat of trans-Golgi network vesicle	13.0388	12.5125	12.2126	13.0612	343.599	311.924	258.4	504.314	-0.526318	-0.826223	0.0223691	5	0.359797	12.7063
KLMA_10593	KLMA_10593	---	13.183	12.3797	12.0525	12.4162	600.969	451.182	366.131	503.985	-0.80331	-1.13049	-0.766796	6	0.414725	12.5079
KLMA_40519	CPR3	peptidyl-prolyl cis-trans isomerase activity	13.6302	12.6673	12.4704	12.7364	649.808	435.488	387.641	503.582	-0.9629	-1.15973	-0.893774	6	0.446181	12.876
KLMA_40392	BXI1	mitochondrial membrane	12.009	12.0882	12.7108	13.0507	161.128	223.942	349.129	503.005	0.0792099	0.701798	1.0417	7	0.433983	12.4647
KLMA_20283	ATG22	vacuolar membrane	14.0821	13.7277	14.3298	14.2339	318.779	331.392	505.144	501.822	-0.354447	0.247614	0.151763	7	0.228841	14.0934
KLMA_10179	GPD1	glycerol-3-phosphate catabolic process	16.7731	15.253	14.6919	13.7499	2850.18	1296.39	901.912	499.185	-1.52018	-2.08121	-3.02329	8	1.09671	15.117
KLMA_40506	EGD2	nucleus	10.6735	13.0328	12.4138	12.5436	92.7878	622.493	413.843	496.446	2.35932	1.74032	1.87017	2	0.892046	12.1659
KLMA_20758	KLMA_20758	cell wall	11.3958	12.4616	12.7666	12.8879	123.101	335.786	430.451	492.793	1.06571	1.37071	1.49207	2	0.58792	12.378
KLMA_20014	KLMA_20014	---	13.1546	11.6098	11.4158	11.9086	793.635	355.824	316.188	491.504	-1.54477	-1.73877	-1.24602	6	0.676936	12.0222
KLMA_20403	RPL28	cytosolic large ribosomal subunit	10.9465	13.6111	13.1456	12.2945	131.034	1081.4	799.028	489.545	2.66452	2.19901	1.34794	4	1.01325	12.4994
KLMA_20495	RPL22A	cytosolic large ribosomal subunit	10.3644	12.958	12.6415	11.9558	108.036	855.248	700.442	486.051	2.59359	2.27713	1.59139	4	1.0006	11.9799
KLMA_60159	KLMA_60159	cytoplasm	13.9961	12.7459	12.537	12.9021	714.563	393.38	347.188	485.99	-1.25019	-1.45904	-1.09398	6	0.564018	13.0453
KLMA_10629	ACP1	lipoate biosynthetic process	12.2189	12.2541	12.087	12.0342	386.604	518.453	472.722	485.269	0.0352171	-0.131908	-0.184746	3	0.0907874	12.1486
KLMA_20800	RPL5	cytosolic large ribosomal subunit	12.1205	15.1617	14.7087	13.3317	147.893	1591.24	1186.53	484.967	3.04124	2.58826	1.21127	4	1.19545	13.8306
KLMA_10173	ARP2	Arp2/3 complex-mediated actin nucleation	14.2933	13.3331	12.9525	13.7183	505.969	341.455	266.668	483.831	-0.960139	-1.34076	-0.574917	6	0.495595	13.5743
KLMA_50464	KLMA_50464	integral component of membrane	12.6179	11.6127	11.4538	11.9296	514.206	334.669	305.788	482.964	-1.0052	-1.16402	-0.688287	6	0.44659	11.9035
KLMA_50124	AHA1	ATPase activator activity	12.6076	12.5635	12.823	13.5668	170.184	215.311	262.946	482.825	-0.0440148	0.215463	0.959217	7	0.402759	12.8902
KLMA_40571	GUK1	guanylate kinase activity	11.8627	12.5287	12.4803	12.6254	196.676	406.216	400.65	481.914	0.666025	0.617647	0.762772	2	0.299964	12.3743
KLMA_50360	KHT2	substrate-specific transmembrane transporter activity	12.2283	11.4946	11.4969	14.2346	83.5844	65.8131	67.3115	477.956	-0.7337	-0.731469	2.00624	5	1.12085	12.3636
KLMA_80413	RPL8B	cytosolic large ribosomal subunit	11.3653	14.0381	13.686	13.085	102.511	851.095	679.348	477.012	2.67283	2.32075	1.71976	4	1.02716	13.0436
KLMA_10783	SOU1	oxidoreductase activity	13.7201	13.3978	13.7223	13.2157	476.029	496.683	637.699	476.799	-0.322299	0.00222029	-0.504417	3	0.217008	13.5139
KLMA_20294	GDI1	GTPase activator activity	14.6632	13.5617	13.3165	13.8863	574.773	350.212	301.403	476.592	-1.10142	-1.34662	-0.776868	6	0.50745	13.8569
KLMA_40164	SAC6	actin cortical patch	15.3268	14.3499	14.0518	14.4281	624.149	414.738	344.38	475.318	-0.976856	-1.27497	-0.89864	6	0.475919	14.5391
KLMA_10268	MIC17	mitochondrial intermembrane space	11.3191	12.0434	12.3936	12.3336	162.928	353.895	459.749	473.727	0.724337	1.07453	1.01453	2	0.427127	12.0224
KLMA_60156	ARC19	Arp2/3 complex-mediated actin nucleation	12.3266	11.4933	11.1969	11.6853	514.834	373.797	309.751	473.374	-0.833394	-1.12979	-0.641385	6	0.414247	11.6755
KLMA_20130	ECM4	glutathione dehydrogenase (ascorbate) activity	15.5074	13.8895	13.3548	13.5898	1255.92	540.111	375.969	470.843	-1.61792	-2.15261	-1.91766	8	0.842605	14.0854
KLMA_10695	NDE1	glycolytic fermentation to ethanol	13.3025	13.6112	14.3079	14.0763	183.05	297.361	492.747	467.243	0.308762	1.00543	0.773869	2	0.392139	13.8245
KLMA_20793	KLMA_20793	---	12.5929	11.9529	11.8943	12.7844	280.062	235.289	230.513	466.552	-0.640025	-0.69861	0.191447	5	0.389015	12.3061
KLMA_60461	PFK2	6-phosphofructokinase activity	11.3593	14.4246	14.1947	14.9056	27.8057	302.501	263.51	466.53	3.06535	2.83544	3.54635	2	1.3875	13.7211
KLMA_50270	RIB3	mitochondrial intermembrane space	10.8829	11.1212	11.1393	12.7126	89.6438	136.449	141.23	465.016	0.238315	0.256345	1.82964	7	0.727925	11.464
KLMA_20749	CRP1	DNA binding	14.0644	13.7665	13.7793	13.9313	359.159	382.372	393.112	464.894	-0.297844	-0.285062	-0.133081	6	0.121986	13.8854
KLMA_30430	SUR2	endoplasmic reticulum membrane	11.6626	12.5998	12.6334	13.4108	94.1305	236.018	246.279	463.955	0.937266	0.97081	1.7482	7	0.619485	12.5766
KLMA_60198	KLMA_60198	Ssh1 translocon complex	10.1669	11.1097	10.8397	11.1374	160.31	407.945	341.321	463.87	0.942871	0.672801	0.970481	2	0.390977	10.8134
KLMA_60390	EGD1	regulation of transcription, DNA-templated	10.5302	12.4309	12.0517	12.3166	92.889	452.801	354.688	462.333	1.90063	1.52148	1.78638	2	0.764257	11.8324
KLMA_80339	ADH6	alcohol dehydrogenase (NADP+) activity	9.42519	11.7725	12.0604	13.5587	18.4576	123.048	153.247	461.193	2.34732	2.63521	4.13356	2	1.48027	11.7042
KLMA_60403	CAM1	transcription coactivator activity	11.9505	12.2164	12.1721	12.832	175.414	274.419	271.533	459.904	0.265956	0.221585	0.8815	7	0.327226	12.2928
KLMA_30127	SEC4	actin cap	12.9253	12.5468	12.5985	12.7602	357.81	359.599	380.711	456.798	-0.378498	-0.326828	-0.165177	6	0.148254	12.7077
KLMA_20768	GNA1	glucosamine 6-phosphate N-acetyltransferase activity	11.3823	10.6735	10.8914	12.2399	171.44	135.233	160.46	455.997	-0.708785	-0.49092	0.857565	5	0.601982	11.2968
KLMA_30323	KLMA_30323	nucleus	14.5971	13.534	13.2063	13.8426	534.313	334.415	271.74	454.153	-1.06308	-1.39079	-0.754469	6	0.514854	13.795
KLMA_50407	KLMA_50407	nucleus	15.2772	14.3099	14.2782	14.2379	654.493	437.992	436.744	453.878	-0.967232	-0.998973	-1.03931	8	0.434561	14.5258
KLMA_10522	ZTA1	nucleus	14.0214	12.8265	12.6073	13.4781	465.584	267.402	232.798	453.63	-1.19493	-1.41414	-0.54328	6	0.556434	13.2333
KLMA_80096	RPL9B	cytosolic large ribosomal subunit	11.4666	14.3226	13.9739	12.561	145.629	1380.39	1108.14	452.483	2.85593	2.50728	1.0944	4	1.14185	13.081
KLMA_30142	GLC7	mitotic spindle assembly checkpoint	14.1032	13.474	13.1593	13.2924	557.131	471.384	386.26	451.866	-0.629191	-0.943857	-0.810792	8	0.361752	13.5072
KLMA_30237	MTH1	glucose transport	11.5168	11.9479	11.6819	13.9096	63.693	108.775	90.7175	451.65	0.431028	0.165028	2.39276	7	0.962426	12.264
KLMA_10235	KLMA_10235	mitochondrion	14.8841	13.7914	13.1816	12.6474	1468.35	899.828	600.287	449.019	-1.0927	-1.70246	-2.23665	8	0.831443	13.6261
KLMA_60101	HSP78	positive regulation of mitochondrial translation in response to stress	13.8753	13.7134	14.3755	14.6729	177.29	207.197	334.59	447.859	-0.161839	0.50021	0.797602	7	0.384045	14.1592
KLMA_50136	TUF1	translation elongation factor activity	14.1684	13.7733	13.8259	13.7464	421.933	419.998	444.025	447.059	-0.395023	-0.342491	-0.421913	8	0.169769	13.8785
KLMA_60264	KLMA_60264	integral component of mitochondrial outer membrane	12.2312	12.0843	11.931	12.2082	312.957	367.261	336.465	443.46	-0.146907	-0.300179	-0.0229673	5	0.119351	12.1137
KLMA_80258	MDM35	mitochondrial intermembrane space	11.077	11.0887	10.8957	11.3471	251.572	333.472	296.397	438.365	0.0116729	-0.181337	0.270081	5	0.160812	11.1022
KLMA_80353	CMC2	mitochondrial inner membrane	11.2369	10.7509	10.856	11.5731	232.662	217.164	237.664	436.818	-0.485964	-0.380896	0.336262	5	0.32555	11.1042
KLMA_40227	KLMA_40227	---	14.0391	13.6631	13.7232	13.2909	501.428	505.587	537.85	435.448	-0.375947	-0.31583	-0.748162	3	0.265742	13.6791
KLMA_10726	PET191	integral component of mitochondrial inner membrane	11.9745	11.2547	11.0813	11.6764	365.969	290.3	262.252	435.441	-0.719772	-0.893135	-0.298111	6	0.350583	11.4967
KLMA_20278	PDB1	glycolytic process	13.5026	13.8191	13.9849	13.3958	324.678	528.846	605.439	435.143	0.316537	0.482255	-0.106842	1	0.236898	13.6756
KLMA_20407	HYR1	mitochondrial intermembrane space	12.2429	11.8903	11.6326	12.2206	296.09	302.815	258.492	434.284	-0.352578	-0.610333	-0.0222694	5	0.252324	11.9966
KLMA_40055	MDH3	NADH regeneration	17.8348	16.7139	16.2677	13.356	6814.41	4104.67	3066.86	433.624	-1.12086	-1.56712	-4.47879	3	1.65311	16.0431
KLMA_10702	RPP1A	cytosolic large ribosomal subunit	9.68677	12.7546	12.3608	11.6225	77.1443	828.675	643.569	432.729	3.06781	2.67407	1.93571	4	1.18033	11.6062
KLMA_10338	FMP43	pyruvate transmembrane transporter activity	12.8414	12.5754	12.6378	12.0625	524.25	567.753	606.351	432.69	-0.265975	-0.203593	-0.778927	3	0.286895	12.5293
KLMA_50324	KLMA_50324	cytosolic large ribosomal subunit	10.8039	12.6477	12.3361	11.3978	196.793	923.675	759.245	431.803	1.84384	1.53224	0.593933	4	0.734849	11.7964
KLMA_60530	KLMA_60530	mitochondrial outer membrane translocase complex	10.2421	10.3328	10.4938	10.8171	198.449	274.155	312.602	431.575	0.090656	0.251636	0.574923	7	0.218949	10.4714
KLMA_20156	LAP4	metalloaminopeptidase activity	14.6231	13.9061	13.9052	13.946	476.657	378.016	385.291	429.605	-0.717047	-0.717932	-0.677136	8	0.305303	14.0951
KLMA_60405	KLMA_60405	mitochondrial small ribosomal subunit	13.2291	12.7236	12.8542	11.9262	743.173	683.85	763.982	427.129	-0.505551	-0.374904	-1.30294	3	0.474864	12.6833
KLMA_30411	YIM1	mitochondrion	15.1947	13.6198	13.4078	13.422	1025.95	451.106	396.908	426.295	-1.57496	-1.78694	-1.77272	8	0.745841	13.9111
KLMA_20343	PIL1	mitochondrial outer membrane	14.6014	13.7535	13.5548	13.1837	795.803	577.557	513.556	426.143	-0.847889	-1.04657	-1.41767	8	0.519969	13.7734
KLMA_20579	RVS167	actin cortical patch	15.5276	14.425	14.2516	13.7731	998.815	608.671	550.103	425.965	-1.10257	-1.27594	-1.75448	8	0.642552	14.4943
KLMA_20661	PRE8	proteasome-mediated ubiquitin-dependent protein catabolic process	12.3046	11.7904	11.7147	12.8826	199.074	182.279	176.409	425.92	-0.514225	-0.58988	0.577999	5	0.468314	12.1731
KLMA_10670	DPS1	aspartyl-tRNA aminoacylation	13.4488	13.576	13.453	14.0311	198.538	283.842	265.571	423.558	0.127193	0.00422103	0.582317	7	0.238713	13.6272
KLMA_60551	KLMA_60551	---	12.9172	12.195	12.0984	13.2839	226.942	179.646	171.417	421.384	-0.722145	-0.818749	0.366702	5	0.495387	12.6236
KLMA_20625	EGT2	mitotic nuclear division	13.4673	11.5284	11.8211	14.0009	197.412	66.3589	82.9876	420.601	-1.93889	-1.64619	0.533559	5	1.0519	12.7044
KLMA_20479	DNAJB13	cytosolic small ribosomal subunit	11.1454	12.2297	12.7625	13.3666	63.1255	174.182	257.153	418.255	1.08432	1.61717	2.22118	2	0.816465	12.376
KLMA_60542	AYR1	mitochondrial outer membrane	12.8122	11.7774	11.8143	13.0853	240.096	152.109	159.141	417.477	-1.03478	-0.997949	0.273044	5	0.584615	12.3723
KLMA_10298	DIT2	ascospore wall assembly	14.7894	13.1134	13.2051	13.8692	543.437	223.662	241.516	415.756	-1.67608	-1.58436	-0.920253	6	0.670216	13.7443
KLMA_80290	CMD1	calcium ion binding	12.3067	12.1636	12.048	12.0825	338.407	400.969	377.284	415.476	-0.14308	-0.258676	-0.224241	8	0.0996256	12.1502
KLMA_20459	SSA2	SRP-dependent cotranslational protein targeting to membrane, translocation	11.7298	14.5158	14.4769	14.2124	52.397	471.843	470.451	414.9	2.786	2.74715	2.48258	2	1.16285	13.7337
KLMA_50306	UPS1	extrinsic component of mitochondrial inner membrane	13.464	12.0864	11.8003	12.2884	634.592	319.3	267.15	412.983	-1.37755	-1.66366	-1.17558	6	0.632864	12.4098
KLMA_50005	GTT1	mitochondrial outer membrane	13.9054	12.4587	11.84	12.6976	645.45	311.964	205.698	410.819	-1.44669	-2.06537	-1.20775	6	0.749694	12.7254
KLMA_40099	HSP104	TRC complex	13.8827	14.472	14.9451	14.6822	165.886	326.347	461.936	409.799	0.58927	1.06237	0.799528	2	0.39149	14.4955
KLMA_40541	KLMA_40541	---	12.5179	11.6521	11.2749	11.8549	442.852	317.822	249.434	408.971	-0.865808	-1.24308	-0.663072	6	0.450999	11.825
KLMA_10077	TFS1	serine-type endopeptidase inhibitor activity	11.8073	11.3674	11.6745	12.4803	175.345	170.134	213.255	407.615	-0.439857	-0.13275	0.673039	5	0.406681	11.8324
KLMA_60543	SIM1	fungal-type cell wall	11.1342	13.2422	13.2115	13.5059	54.9463	310.596	309.38	407.247	2.10798	2.07731	2.37167	2	0.953309	12.7735
KLMA_20232	ARC40	actin nucleation	14.1373	13.4285	13.1036	13.4025	477.882	380.926	309.991	405.893	-0.708816	-1.03371	-0.734796	6	0.379678	13.518
KLMA_60466	KLMA_60466	---	13.8007	12.8908	12.4575	13.2797	406.571	285.433	213.476	405.442	-0.909929	-1.34326	-0.52102	6	0.494903	13.1072
KLMA_80302	TKL1	transketolase activity	15.0994	15.0091	14.9686	14.0884	510.858	626.133	620.802	404.73	-0.090277	-0.130805	-1.01099	3	0.408615	14.7914
KLMA_10698	SUB2	spliceosomal complex	13.0196	13.727	13.3761	13.6247	187.237	399.751	319.669	404.126	0.707347	0.356469	0.605115	2	0.272599	13.4368
KLMA_50194	RPL26B	cytosolic large ribosomal subunit	10.3295	13.286	12.9299	12.0558	81.6818	829.773	661.009	402.592	2.95645	2.60033	1.72627	4	1.14254	12.1503
KLMA_60511	CPR6	peptidyl-prolyl cis-trans isomerase activity	11.0782	11.9623	12.2177	13.2724	57.7767	138.109	168.207	401.659	0.884158	1.13951	2.19426	7	0.782186	12.1327
KLMA_10238	KLMA_10238	---	13.0388	11.5663	11.1324	12.5442	367.89	173.373	131.255	401.372	-1.47245	-1.90638	-0.49457	6	0.757659	12.0704
KLMA_70174	ARC15	extrinsic component of mitochondrial outer membrane	12.5742	11.624	11.2126	12.0639	391.932	265.748	203.209	398.751	-0.950258	-1.36163	-0.510311	6	0.506517	11.8687
KLMA_20250	ABP1	actin cortical patch	15.3633	14.3114	14.0918	14.0366	674.274	425.074	372.106	394.208	-1.05184	-1.27147	-1.32662	8	0.536756	14.4508
KLMA_10229	TUF1	translation elongation factor activity	13.7004	13.6887	13.6967	13.5599	305.036	396.295	405.921	393.214	-0.0117255	-0.00370049	-0.140542	3	0.058783	13.6614
KLMA_70188	PET117	mitochondrial respiratory chain complex IV assembly	10.8847	10.3599	10.5765	11.2009	215.172	200.926	229.259	392.061	-0.524781	-0.308251	0.316211	5	0.317658	10.7555
KLMA_20513	GVP36	integral component of Golgi membrane	13.8006	12.843	12.6229	13.0366	466.673	314.847	275.243	391.795	-0.95754	-1.17764	-0.763935	6	0.443311	13.0758
KLMA_60024	RPE1	pentose-phosphate shunt	12.6373	12.0802	12.0082	12.6787	265.715	237.124	229.28	390.822	-0.557112	-0.629119	0.0413377	5	0.308293	12.3511
KLMA_20469	KLMA_20469	nicotinamide nucleotide metabolic process	12.9807	11.6802	11.6335	13.0596	239.705	127.543	125.648	387.486	-1.30044	-1.34722	0.0788702	5	0.682403	12.3385
KLMA_40556	SAR1	ER to Golgi transport vesicle membrane	11.6179	12.0876	11.9234	12.3214	162.548	294.83	267.996	385.116	0.469665	0.305466	0.703438	2	0.256017	11.9876
KLMA_40364	KLMA_40364	cytoplasm	12.5918	12.1443	11.9044	12.7224	240.376	230.193	198.811	384.746	-0.447529	-0.687479	0.130507	5	0.330789	12.3407
KLMA_10795	EHT1	mitochondrial outer membrane	14.0147	13.3064	13.2574	13.5814	364.463	292.099	287.228	384.224	-0.708348	-0.757341	-0.433272	6	0.300638	13.54
KLMA_20217	COA1	integral component of mitochondrial inner membrane	12.5535	11.8138	11.7462	12.2377	328.743	257.389	250.233	383.631	-0.739706	-0.807274	-0.315773	6	0.328294	12.0878
KLMA_10182	GPM3	glycolytic process	10.756	10.9555	11.0171	12.8579	59.5176	89.198	94.7637	380.838	0.199509	0.261171	2.10192	7	0.849168	11.3966
KLMA_10431	LSB3	cytoplasm	13.7208	12.9628	12.8244	13.4592	321.514	249.069	230.366	380.757	-0.758056	-0.896483	-0.261632	6	0.363612	13.2418
KLMA_20131	KLMA_20131	Golgi membrane	13.2591	12.0218	11.7984	11.8519	692.511	384.063	338.691	380.741	-1.23732	-1.46073	-1.40717	8	0.598252	12.2328
KLMA_20594	YRA1	regulation of transcription, DNA-templated	11.9687	12.5473	12.3704	12.5465	177.836	347.35	313.373	377.411	0.578569	0.401651	0.577745	2	0.236136	12.3582
KLMA_50631	ZWF	pentose-phosphate shunt	13.757	13.0081	12.815	13.6994	274.476	213.644	190.52	375.515	-0.748835	-0.941967	-0.0575061	5	0.414493	13.3199
KLMA_10035	APA2	ATP binding	12.6196	13.0447	12.8487	13.0788	189.932	332.674	296.242	374.683	0.425143	0.229077	0.459233	2	0.183148	12.898
KLMA_50183	IMD4	GMP biosynthetic process	12.1213	13.2443	13.2593	13.776	83.7597	238.109	245.444	373.88	1.12295	1.13793	1.6547	2	0.604358	13.1002
KLMA_20823	KLMA_20823	endoplasmic reticulum	13.8631	13.0535	13.2774	13.4769	341.533	254.797	303.545	373.731	-0.809662	-0.585744	-0.38624	6	0.297601	13.4177
KLMA_10587	URA5	de novo UMP biosynthetic process	11.9717	12.1487	12.0019	12.5269	175.949	259.504	239.128	373.532	0.176986	0.0301757	0.555197	7	0.220896	12.1623
KLMA_10500	LIP1	endoplasmic reticulum membrane	11.801	11.3174	11.3808	11.9548	230.537	215.634	230.597	373.264	-0.483654	-0.420257	0.153784	5	0.270885	11.6135
KLMA_70322	PRE6	proteasome-mediated ubiquitin-dependent protein catabolic process	12.6892	12.175	11.9726	12.7271	255.841	234.354	207.651	373.117	-0.514223	-0.71665	0.0379022	5	0.325444	12.391
KLMA_10341	PFK1	6-phosphofructokinase activity	13.4951	14.9286	14.5536	14.6292	117.627	411.134	323.535	372.146	1.43358	1.05855	1.13419	4	0.541874	14.4016
KLMA_30722	GUT2	integral component of mitochondrial outer membrane	17.763	16.8075	17.2086	14.0317	3415.29	2313.83	3112.54	370.584	-0.955503	-0.55437	-3.73127	3	1.43834	16.4527
KLMA_20602	LSM6	tRNA processing	11.036	10.9059	10.4988	10.9829	259.902	306.634	236.219	368.614	-0.130124	-0.537189	-0.0531412	6	0.211284	10.8559
KLMA_20542	PIN3	actin cortical patch	14.5313	13.6194	13.0078	12.5433	1026.13	714.805	476.937	367.652	-0.911848	-1.52347	-1.98799	8	0.743828	13.4254
KLMA_30327	SCT1	endoplasmic reticulum membrane	12.9753	13.252	13.8386	14.1816	111.015	175.545	269.415	364.691	0.276747	0.863282	1.20632	7	0.474529	13.5619
KLMA_10507	PRE5	proteasome-mediated ubiquitin-dependent protein catabolic process	12.872	12.1027	12.0748	12.5667	316.618	243.226	242.894	364.337	-0.769333	-0.797215	-0.305364	6	0.333414	12.4041
KLMA_20593	KLMA_20593	mitochondrial outer membrane	10.9037	10.3431	10.5719	11.3821	176.34	155.67	186.699	364.208	-0.560594	-0.331773	0.478465	5	0.390653	10.8002
KLMA_50315	SFA1	amino acid catabolic process to alcohol via Ehrlich pathway	13.9699	13.3113	12.8417	13.2798	412.095	341.877	251.427	364.101	-0.658592	-1.12818	-0.690058	6	0.402816	13.3506
KLMA_20723	maa	acetyltransferase activity	11.6705	10.9514	11.0705	12.2223	170.616	136.571	149.687	363.813	-0.719191	-0.600065	0.551765	5	0.508551	11.4787
KLMA_40326	KLMA_40326	nucleus	15.0596	13.9926	14.1696	13.5054	712.135	444.348	512.872	363.663	-1.06692	-0.889999	-1.55419	8	0.562129	14.1818
KLMA_50279	GRX8	glutathione-disulfide reductase activity	11.5326	10.7966	10.7559	11.4691	265.37	207.778	203.705	363.398	-0.735929	-0.776691	-0.0634527	5	0.363272	11.1386
KLMA_50068	FMP21	mitochondrion	12.3772	11.5505	11.3349	11.6884	395.807	291.646	256.069	362.496	-0.826687	-1.04229	-0.68877	6	0.390085	11.7377
KLMA_20717	SUI3	translation initiation factor activity	12.4372	13.255	12.9121	12.8159	195.62	451.339	364.412	361.851	0.817823	0.474894	0.378718	4	0.291274	12.855
KLMA_70328	KLMA_70328	endoplasmic reticulum	12.4726	11.6633	11.7571	12.5092	243.271	181.619	198.014	361.156	-0.809325	-0.715571	0.036545	5	0.391978	12.1006
KLMA_50546	HMO1	nuclear chromatin	13.6336	12.7093	12.6022	12.609	511.21	352.418	333.643	359.829	-0.924334	-1.03141	-1.02457	8	0.432254	12.8885
KLMA_10079	SAM2	methionine metabolic process	12.4729	15.0227	14.7727	13.2532	148.405	1122.01	958.758	359.625	2.54978	2.29979	0.780266	4	1.05776	13.8804
KLMA_80412	GUT1	glycerol catabolic process	17.7493	15.7481	15.8765	14.0495	3261.95	1078.25	1186.5	359.109	-2.00118	-1.87277	-3.6998	3	1.30959	15.8558
KLMA_20774	dao1	D-amino-acid oxidase activity	10.5716	11.5128	11.8293	13.1459	41.1914	103.31	130.94	359.09	0.941232	1.25768	2.57435	7	0.921811	11.7649
KLMA_20629	RIB4	mitochondrial intermembrane space	10.7542	10.8411	10.9168	12.0309	102.748	142.743	153.595	358.912	0.0869557	0.162631	1.27674	7	0.520014	11.1358
KLMA_50362	KHT2	substrate-specific transmembrane transporter activity	11.7565	10.0402	10.4557	13.3951	79.1976	31.4765	42.9441	357.914	-1.71628	-1.30076	1.63863	5	1.30841	11.4119
KLMA_60491	RPP1B	cytosolic large ribosomal subunit	9.80755	12.3212	11.8885	11.3354	84.3138	631.151	478.441	357.216	2.5137	2.08095	1.52784	4	0.950277	11.3382
KLMA_10370	FEN2	pantothenate transmembrane transporter activity	11.5724	11.6005	11.8811	13.4465	69.0249	91.3018	113.485	356.67	0.0281061	0.308636	1.87404	7	0.772363	12.1251
KLMA_50310	KLMA_50310	---	12.9106	11.9881	12.0131	11.9793	445.806	308.686	319.322	356.546	-0.922504	-0.897526	-0.931353	8	0.397322	12.2228
KLMA_30079	KLMA_30079	---	11.737	10.8217	10.6145	11.1066	367.685	254.549	225.565	354.552	-0.915326	-1.12253	-0.630419	6	0.422906	11.07
KLMA_50592	SSB	ATP binding	13.4561	15.967	15.5524	13.9107	181.074	1349.01	1034.3	353.338	2.51096	2.09628	0.454644	4	1.0607	14.7216
KLMA_20053	RPL30	translation	9.8718	13.3375	12.964	11.4584	78.2634	1125.52	887.781	353.267	3.4657	3.09216	1.58659	4	1.36993	11.9079
KLMA_80086	KLMA_80086	mitochondrion	11.7694	10.9052	10.7614	10.8536	455.128	328.397	301.907	349.88	-0.864162	-1.00799	-0.915772	8	0.405686	11.0724
KLMA_30695	DUG1	dipeptidase activity	13.4149	13.332	13.434	13.6598	207.729	256.654	280.963	349.66	-0.0828951	0.0191695	0.244946	7	0.121478	13.4602
KLMA_40440	VMA6	proton-transporting ATPase activity, rotational mechanism	12.3047	12.1657	12.191	13.0555	144.071	170.444	176.97	347.777	-0.139053	-0.113748	0.750789	7	0.365363	12.4292
KLMA_10537	KLMA_10537	---	14.2253	13.0022	12.7801	13.8069	323.106	180.472	157.704	347.628	-1.22313	-1.44524	-0.418429	6	0.586892	13.4536
KLMA_20785	mge1	mitochondrial matrix	11.8982	11.804	11.8379	12.6324	146.67	179.686	187.899	347.602	-0.0941769	-0.0602318	0.734284	7	0.341909	12.0431
KLMA_50448	KLMA_50448	fungal-type vacuole membrane	13.0596	12.4605	12.3635	12.6603	318.305	275.646	262.228	346.652	-0.599163	-0.696108	-0.399352	6	0.266977	12.636
KLMA_20168	HTA1	nucleosome	12.7484	12.5715	12.3142	11.5646	520.351	603.47	515.472	345.39	-0.176807	-0.434137	-1.18379	3	0.451614	12.2997
KLMA_60411	RPN12	proteasome storage granule	12.8413	12.04	11.6252	12.6471	273.707	204.487	156.413	343.838	-0.801238	-1.21607	-0.194143	5	0.483701	12.2884
KLMA_60355	KLMA_60355	mitochondrial outer membrane	12.6843	11.5702	11.5879	12.5816	260.452	158.611	163.276	343.771	-1.11411	-1.09642	-0.10265	5	0.528255	12.106
KLMA_10660	SCO1	mitochondrial inner membrane	12.5894	11.9514	11.8432	12.8875	194.484	163.229	154.981	343.746	-0.63802	-0.746151	0.298166	5	0.435276	12.3179
KLMA_50041	DED1	ATP-dependent helicase activity	12.8338	13.0875	13.0823	13.8814	114.841	178.881	181.955	340.591	0.253715	0.24852	1.04761	7	0.394688	13.2212
KLMA_30240	KLMA_30240	mitochondrial outer membrane translocase complex	10.1833	10.3681	9.98756	10.4157	199.013	295.875	231.34	340.422	0.184777	-0.195732	0.232424	7	0.168977	10.2387
KLMA_70103	MOH1	---	12.9956	11.726	11.5014	11.5159	646.372	350.678	305.905	340.226	-1.26952	-1.49415	-1.47966	8	0.618889	11.9347
KLMA_20708	VMA2	proton-transporting ATPase activity, rotational mechanism	13.6802	13.3448	13.3052	13.6126	250.65	259.774	258.159	339.796	-0.33538	-0.374971	-0.0675171	5	0.163073	13.4857
KLMA_20537	SUE1	mitochondrial envelope	13.2633	11.879	12.2917	12.2011	499.386	249.535	342.854	339.706	-1.38432	-0.971635	-1.06219	6	0.516657	12.4088
KLMA_30630	KLMA_30630	mitochondrial membrane	14.2382	13.276	13.2122	12.405	842.906	564.571	551.17	337.796	-0.962213	-1.02603	-1.83322	3	0.649689	13.2829
KLMA_50533	ACS2	acetyl-CoA biosynthetic process from acetate	15.0851	14.9789	14.6312	13.9484	504.827	608.501	487.734	337.457	-0.106241	-0.453968	-1.13668	3	0.444286	14.6609
KLMA_60497	VMA1	proton-transporting ATPase activity, rotational mechanism	14.3141	13.3181	13.3475	13.8615	325.381	213.4	222.139	337.447	-0.995967	-0.966536	-0.452578	6	0.410126	13.7103
KLMA_80333	JID1	mitochondrial membrane	14.5454	12.6299	12.2954	12.7534	805.045	278.446	225.223	336.384	-1.91546	-2.24995	-1.79202	6	0.876049	13.056
KLMA_20026	PAA1	aralkylamine N-acetyltransferase activity	12.3729	11.8684	11.627	12.1711	270.059	247.96	213.976	335.449	-0.504522	-0.745908	-0.20186	6	0.284773	12.0098
KLMA_20308	ERG3	endoplasmic reticulum membrane	9.18475	12.0001	12.1884	13.0403	16.2363	149.819	174.17	335.15	2.81537	3.00366	3.85559	2	1.45037	11.6034
KLMA_10071	GNP1	amino acid transmembrane transporter activity	14.2304	13.578	13.5403	13.8468	307.554	255.241	253.508	334.578	-0.652424	-0.690104	-0.383554	6	0.27576	13.7989
KLMA_50082	KLMA_50082	cytosol	13.7601	12.5364	12.1256	12.7611	462.944	259.708	199.109	333.48	-1.22368	-1.63444	-0.999018	6	0.601549	12.7958
KLMA_70310	AFG3	m-AAA complex	14.1143	13.6935	13.9078	14.1671	224.425	219.261	259.58	332.708	-0.420795	-0.206505	0.052824	5	0.187081	13.9707
KLMA_10642	TPK2	cAMP-dependent protein kinase activity	13.8338	12.5707	12.4937	13.0806	391.4	213.015	205.823	331.902	-1.26304	-1.34013	-0.753175	6	0.534376	12.9947
KLMA_20284	KLMA_20284	integral component of membrane	13.537	13.3273	13.9697	13.6958	205.712	235.655	369.723	330.039	-0.209665	0.432719	0.158845	7	0.234507	13.6324
KLMA_10782	YDC1	fungal-type vacuole membrane	14.0814	13.1215	12.9025	12.7288	538.375	362.777	317.911	328.209	-0.959946	-1.17886	-1.35261	8	0.522798	13.2085
KLMA_30003	KLMA_30003	cytoplasm	14.2286	13.6443	13.4838	13.2985	439.816	383.754	350.021	327.608	-0.584284	-0.744842	-0.93005	8	0.348282	13.6638
KLMA_30005	KLMA_30005	cytoplasm	14.2292	13.6441	13.4831	13.298	440.023	383.706	349.872	327.485	-0.585128	-0.746117	-0.931209	8	0.348763	13.6636
KLMA_30007	KLMA_30007	cytoplasm	14.2299	13.6443	13.4832	13.2977	440.239	383.744	349.887	327.414	-0.585689	-0.746744	-0.932264	8	0.349128	13.6638
KLMA_30366	GRX5	mitochondrial matrix	12.2813	11.9164	11.8176	11.7212	335.978	339.943	324.008	326.65	-0.364859	-0.463665	-0.560137	8	0.211994	11.9341
KLMA_40225	RIB7	riboflavin biosynthetic process	14.0884	13.183	12.8843	12.5026	688.346	482.144	398.517	326.511	-0.905334	-1.20406	-1.58578	8	0.585345	13.1646
KLMA_20704	GAC1	mitotic spindle assembly checkpoint	14.1753	13.1493	13.3487	14.1152	237.452	153.462	178.852	325.77	-1.02598	-0.826539	-0.0600054	5	0.454137	13.6971
KLMA_10832	URA1	de novo UMP biosynthetic process	10.3395	11.9514	11.7078	12.8154	40.453	161.823	139.634	325.439	1.61189	1.36828	2.47587	2	0.888568	11.7035
KLMA_60007	KLMA_60007	fungal-type cell wall	12.838	13.7527	14.0383	14.6826	55.79	135.938	169.342	323.769	0.914692	1.2003	1.84461	2	0.663391	13.8279
KLMA_50365	SVF1	nucleus	13.4754	12.9744	12.9457	13.1795	279.478	258.472	257.9	322.916	-0.500933	-0.529667	-0.295878	6	0.211624	13.1437
KLMA_50023	KLMA_50023	---	13.2974	12.5147	13.1825	11.5993	739.012	560.565	910.507	322.503	-0.782664	-0.114898	-1.6981	3	0.675454	12.6485
KLMA_30153	TEF3	translation elongation factor activity	14.2287	16.1405	15.7716	14.4617	181.432	892.362	708.047	322.066	1.91172	1.54283	0.232949	1	0.820039	15.1506
KLMA_50145	GET1	endoplasmic reticulum membrane	12.491	11.7338	11.8566	12.2738	258.52	200.497	222.386	320.905	-0.757243	-0.634409	-0.217189	6	0.306582	12.0888
KLMA_10448	ERP1	ER to Golgi transport vesicle	11.2573	11.9319	11.7388	12.2105	113.458	232.59	208.532	319.77	0.674677	0.481521	0.953249	2	0.347597	11.7846
KLMA_60446	RPM2	positive regulation of transcription from RNA polymerase II promoter	13.4869	13.708	14.0312	14.7349	93.5763	142.637	181.682	319.673	0.221101	0.544356	1.24808	7	0.471523	13.9902
KLMA_20242	ARC1	tRNA aminoacylation for protein translation	11.7139	12.8644	12.5766	13.0612	87.5994	254.027	212.595	317.416	1.15052	0.862717	1.34733	2	0.514762	12.554
KLMA_20567	KLMA_20567	---	9.56259	10.1863	10.6465	9.60688	197.813	399.365	559.66	316.835	0.623693	1.08392	0.0442849	1	0.446809	10.0006
KLMA_50493	KGD2	L-lysine catabolic process to acetyl-CoA via saccharopine	14.4748	14.5685	15.0469	13.2444	495.309	690.774	977.699	315.967	0.0937344	0.572121	-1.23033	1	0.665237	14.3336
KLMA_60103	SKP1	vacuolar acidification	12.6473	11.9312	11.8209	11.9863	348.52	277.498	262.217	315.636	-0.716146	-0.826452	-0.661044	6	0.323596	12.0964
KLMA_10304	RDL1	mitochondrial outer membrane	12.258	11.4875	11.3289	11.5698	332.188	254.179	232.825	314.088	-0.770472	-0.929066	-0.688151	6	0.355344	11.661
KLMA_60407	PRE4	proteasome-mediated ubiquitin-dependent protein catabolic process	12.5561	11.8805	11.7197	12.5192	223.733	183.057	166.996	312.964	-0.675562	-0.836344	-0.0368888	5	0.373338	12.1689
KLMA_20264	CHC1	clathrin coat of trans-Golgi network vesicle	15.7449	14.8069	14.6482	15.1553	327.767	224.471	204.328	312.699	-0.93791	-1.09662	-0.589505	6	0.420824	15.0888
KLMA_30207	TIM13	mitochondrial inner membrane	11.1035	10.4778	10.479	11.0953	214.013	181.004	186.104	312.671	-0.625722	-0.62454	-0.0081709	5	0.310536	10.7889
KLMA_20555	TDA3	late endosome	14.1488	13.3814	13.5475	13.5293	337.067	259.281	296.364	312.451	-0.767399	-0.601263	-0.619483	6	0.294108	13.6518
KLMA_40282	KLMA_40282	cytoplasm	13.8982	12.7504	12.8112	13.5673	277.202	162.969	173.379	311.769	-1.14776	-1.08705	-0.330866	6	0.49062	13.2568
KLMA_70431	KLMA_70431	---	11.9241	12.1304	12.3096	13.2646	85.0817	128.321	148.224	311.572	0.206339	0.38555	1.34048	7	0.513468	12.4072
KLMA_20458	KLMA_20458	SRP-dependent cotranslational protein targeting to membrane, translocation	9.33805	12.4417	12.5019	12.3232	27.787	311.211	330.97	311.544	3.10365	3.16385	2.98519	2	1.33706	11.6512
KLMA_70011	KLMA_70011	mitochondrion	12.2135	12.8056	12.7543	13.0833	118.494	233.791	229.817	309.214	0.5921	0.540824	0.869824	2	0.315007	12.7142
KLMA_20821	APE3	aminopeptidase activity	13.428	13.1689	13.3283	13.4696	210.873	230.421	262.484	309.092	-0.259132	-0.0997041	0.041587	5	0.115821	13.3487
KLMA_80278	HCH1	ATPase activator activity	8.77371	10.4152	10.3484	11.4633	30.1903	124.216	120.231	308.5	1.64146	1.57469	2.68963	2	0.960285	10.2502
KLMA_20667	ERO1	endoplasmic reticulum membrane	10.609	12.3807	13.1687	13.4994	28.3514	124.742	219.713	307.913	1.77168	2.55967	2.89037	2	1.11878	12.4144
KLMA_50531	KLMA_50531	integral component of membrane	14.3479	13.1697	13.3435	13.7816	321.194	185.587	214.106	307.894	-1.17822	-1.00442	-0.566376	6	0.455131	13.6607
KLMA_80337	SBH1	endoplasmic reticulum membrane	8.59995	10.4563	10.3817	10.8953	42.9956	204.717	197.838	307.779	1.85633	1.7818	2.29533	2	0.87861	10.0833
KLMA_70391	KLMA_70391	DNA repair	9.91487	9.46242	9.09733	10.602	131.252	123.389	97.9692	307.506	-0.452457	-0.817541	0.687113	5	0.56131	9.76915
KLMA_40355	IGO2	mRNA stabilization	13.2041	11.6744	11.3762	11.7651	562.174	254.756	211.249	306.965	-1.52977	-1.82788	-1.43899	6	0.707124	12.005
KLMA_70348	KLMA_70348	nucleus	11.3022	10.7181	10.2909	10.7924	294.523	258.653	194.847	305.567	-0.584109	-1.01123	-0.509807	6	0.359082	10.7759
KLMA_80343	PTC2	inactivation of MAPK activity involved in osmosensory signaling pathway	13.578	12.6407	12.717	13.2188	275.765	188.267	202.701	305.033	-0.937282	-0.86101	-0.359205	6	0.382481	13.0386
KLMA_50320	KLMA_50320	---	10.2364	10.4809	10.1389	11.2035	105.56	163.597	131.595	304.869	0.244519	-0.0975415	0.967106	7	0.416624	10.5149
KLMA_30033	UBA1	ubiquitin activating enzyme activity	14.3629	13.8306	13.9249	14.367	203.822	184.458	200.552	304.593	-0.532312	-0.437932	0.00414957	5	0.245878	14.1213
KLMA_80354	PUP3	endopeptidase activator activity	12.2962	11.5883	11.373	12.0958	241.243	193.172	170.311	304.117	-0.707897	-0.923189	-0.200372	6	0.372487	11.8384
KLMA_10682	TRR1	thioredoxin-disulfide reductase activity	12.069	12.7607	12.4076	12.7526	133.282	280.191	223.828	304.033	0.691729	0.338643	0.683638	2	0.285513	12.4975
KLMA_10659	engD	GTP binding	12.423	13.151	13.0277	13.0539	138.17	298.075	279.19	303.97	0.727973	0.604637	0.630911	2	0.287109	12.9139
KLMA_60323	KLMA_60323	monocarboxylic acid transmembrane transporter activity	13.4761	13.6103	13.697	13.8457	165.557	237.805	259.672	303.496	0.134235	0.220941	0.369629	7	0.134279	13.6573
KLMA_20653	AIM36	mitochondrial membrane	11.3414	10.94	10.9518	12.1773	119.452	116.386	119.706	303.433	-0.401396	-0.38955	0.835967	5	0.502792	11.3526
KLMA_50321	HMX1	nuclear outer membrane	13.1966	12.455	12.7386	12.8229	266.439	207.801	258.388	302.224	-0.741559	-0.458007	-0.37368	6	0.264831	12.8033
KLMA_20475	ROD1	ubiquitin-dependent endocytosis	13.9693	12.6379	12.5614	14.0271	203.805	105.87	102.608	301.368	-1.33137	-1.40784	0.0577759	5	0.700067	13.2989
KLMA_10059	LSB5	actin cortical patch	13.7231	12.3798	12.0687	12.7947	403.577	206.813	169.887	301.179	-1.3433	-1.65439	-0.92837	6	0.622465	12.7415
KLMA_60358	MMS2	protein polyubiquitination	12.0822	11.2102	10.8197	11.4886	316.615	224.178	174.36	300.767	-0.87198	-1.26246	-0.593638	6	0.459881	11.4002
KLMA_70269	KLMA_70269	mitochondrial small ribosomal subunit	11.1506	10.7126	10.4998	11.2451	194.36	187.233	166.024	299.69	-0.438031	-0.650845	0.0944917	5	0.307083	10.902
KLMA_30709	GUS1	glutamyl-tRNA aminoacylation	13.2103	13.8131	13.5409	13.8759	132.398	262.756	221.936	299.407	0.602735	0.330534	0.665585	2	0.262898	13.61
KLMA_10809	UMP1	ubiquitin-dependent protein catabolic process	11.4313	10.9419	10.8365	11.5916	187.797	173.149	165.48	298.912	-0.489424	-0.594783	0.160273	5	0.318425	11.2003
KLMA_60451	SLC1	CDP-diacylglycerol biosynthetic process	12.4168	12.0508	11.9408	12.4274	205.551	208.423	197.278	298.818	-0.366022	-0.475937	0.0106276	5	0.216693	12.209
KLMA_50387	IRC22	endoplasmic reticulum membrane	10.3728	11.3595	11.6807	12.3081	54.3428	140.586	178.709	298.664	0.986698	1.30785	1.93525	2	0.699363	11.4303
KLMA_20345	KLMA_20345	mitochondrial outer membrane	11.7839	11.0129	10.9298	11.8231	202.705	154.3	148.766	298.413	-0.771056	-0.854114	0.0391302	5	0.417339	11.3874
KLMA_80196	GAS1	chromatin silencing	12.1341	13.9625	13.7968	13.5475	78.4824	362.768	330.771	297.797	1.82846	1.66273	1.41341	4	0.723169	13.3602
KLMA_70082	MPG1	GTP binding	10.9738	13.7307	13.5267	12.9069	54.8758	484.957	431.626	297.438	2.75693	2.55299	1.93313	4	1.08857	12.7845
KLMA_30115	ASC1	cytosolic small ribosomal subunit	11.1769	14.8974	14.6232	12.8216	66.8673	1154.92	976.027	297.313	3.72053	3.44631	1.64468	4	1.50114	13.3798
KLMA_20464	VMA7	proton-transporting ATPase activity, rotational mechanism	10.2107	10.3531	10.6287	11.2348	98.5731	142.047	175.461	294.7	0.142411	0.418036	1.02418	7	0.3925	10.6068
KLMA_60173	TEF4	translation elongation factor activity	11.2483	14.1919	13.9075	13.0966	57.4933	579.195	485.593	294.255	2.94367	2.6592	1.84832	4	1.14812	13.1111
KLMA_30011	KLMA_30011	cellulose catabolic process	14.7817	14.1656	15.3711	14.1075	330.816	280.483	667.316	293.124	-0.616083	0.589464	-0.674181	3	0.514482	14.6065
KLMA_50006	PEX22	peroxisomal membrane	11.3704	10.4873	10.2317	11.4858	185.959	133.006	112.588	292.383	-0.88318	-1.1387	0.115353	5	0.543423	10.8938
KLMA_70122	VMA13	proton-transporting ATPase activity, rotational mechanism	13.5449	12.8329	12.5797	13.2263	256.259	204.45	174.849	292.305	-0.711997	-0.965174	-0.318568	6	0.368864	13.046
KLMA_10294	HPT1	IMP salvage	13.5046	12.8419	12.263	12.0971	532.829	441.321	300.204	291.873	-0.662685	-1.24159	-1.4075	8	0.55222	12.6767
KLMA_50217	YJU3	mitochondrial outer membrane	13.8202	12.4847	12.0843	12.6325	448.039	233.491	182.469	291.15	-1.33543	-1.73591	-1.18764	6	0.646628	12.7554
KLMA_10703	SIP5	cytoplasm	14.2365	13.2579	13.2521	13.2799	395.158	261.799	265.985	290.969	-0.978595	-0.984434	-0.956627	8	0.421543	13.5066
KLMA_10177	RTK1	protein serine/threonine kinase activity	15.4752	14.1403	14.1429	13.6279	724.489	376.439	383.977	288.965	-1.33489	-1.33228	-1.84729	8	0.684525	14.3465
KLMA_30233	PMT2	ER-associated misfolded protein catabolic process	11.3227	13.435	13.6959	13.9063	33.971	192.14	234.191	288.852	2.11231	2.37323	2.58361	2	1.03391	13.0899
KLMA_10428	SUR7	cellular response to glucose starvation	12.6642	12.3939	12.3962	12.6593	204.557	219.867	224.004	288.45	-0.270295	-0.26801	-0.00489561	5	0.133366	12.5284
KLMA_40435	PUP2	proteasome-mediated ubiquitin-dependent protein catabolic process	12.2247	11.8149	11.59	12.4057	176.396	173.607	152.144	288.433	-0.409741	-0.634645	0.180984	5	0.322897	12.0088
KLMA_70066	KLMA_70066	mitochondrial membrane	10.4699	10.0689	10.1865	10.8209	154.205	155.793	169.063	288.425	-0.401049	-0.283396	0.350959	5	0.290053	10.3866
KLMA_80268	MZM1	mitochondrial matrix	10.964	10.6616	10.7751	11.1756	170.747	181.713	199.379	288.317	-0.302434	-0.188958	0.211562	5	0.195163	10.8941
KLMA_40459	YET3	endoplasmic reticulum membrane	11.8877	11.4658	11.7772	12.029	178.293	173.978	220.363	287.474	-0.421908	-0.110484	0.141288	5	0.207325	11.7899
KLMA_70307	SHY1	mitochondrial inner membrane	12.6694	12.0782	12.2186	12.865	174.343	151.279	170.084	287.375	-0.591137	-0.450782	0.195643	5	0.320889	12.4578
KLMA_70087	SOD1	superoxide dismutase activity	12.5871	11.8931	11.8373	11.5719	392.753	318.12	311.535	287.177	-0.694009	-0.749803	-1.01521	8	0.375102	11.9724
KLMA_20650	GET3	ATP binding	11.359	11.8598	11.7034	12.7897	74.061	137.301	125.596	286.989	0.500854	0.344495	1.43079	7	0.5295	11.928
KLMA_60421	KLMA_60421	endopeptidase inhibitor activity	11.6251	10.7168	10.7284	10.9215	315.657	220.323	226.245	286.058	-0.908275	-0.896652	-0.703603	6	0.371088	10.998
KLMA_40491	HOM6	methionine biosynthetic process	12.2673	12.1785	12.0985	12.8356	134.946	166.125	160.321	285.892	-0.0887778	-0.168818	0.568257	7	0.289469	12.345
KLMA_50249	KLMA_50249	integral component of membrane	12.5522	12.7441	13.2308	13.6085	96.4063	144.024	206.943	285.592	0.191868	0.678572	1.05632	7	0.413819	13.0339
KLMA_40436	ERG4	delta24(24-1) sterol reductase activity	11.8801	12.1512	12.3673	13.1921	80.9919	127.662	151.31	285.199	0.271153	0.487244	1.31202	7	0.49007	12.3977
KLMA_80225	KTR1	fungal-type vacuole membrane	11.8288	13.1429	12.9146	13.0171	88.3627	286.123	248.184	285.121	1.31409	1.08584	1.18833	2	0.524192	12.7258
KLMA_10732	TIM9	mitochondrial inner membrane	9.84002	10.3441	10.3753	10.7302	103.011	191.22	199.164	284.386	0.504069	0.535245	0.890154	2	0.31711	10.3224
KLMA_10798	MGR2	mitochondrial inner membrane presequence translocase complex	11.1619	10.9592	10.9319	11.1971	188.977	213.136	213.866	284.336	-0.20269	-0.230018	0.0351772	5	0.118027	11.0625
KLMA_10550	UBC8	negative regulation of gluconeogenesis	13.1493	12.0189	11.6165	12.0923	409.703	244.398	190.808	284.068	-1.13038	-1.53275	-1.05696	6	0.566673	12.2192
KLMA_50610	KLMA_50610	de novo AMP biosynthetic process	13.409	13.103	13.0339	13.0789	246.917	261.346	254.025	284.063	-0.306009	-0.37507	-0.330042	8	0.148033	13.1562
KLMA_20075	TIF11	translation initiation factor activity	11.1015	12.2132	11.8963	11.6234	138.38	390.94	320.94	283.977	1.11176	0.794844	0.521903	4	0.40797	11.7086
KLMA_30562	KLMA_30562	nucleus	12.1234	12.0445	11.7031	12.5402	148.679	184.29	148.08	283.908	-0.0789641	-0.420285	0.416786	5	0.297861	12.1028
KLMA_10652	KLMA_10652	ribosome	10.3836	13.0336	12.7906	11.7	79.4412	654.353	562.782	283.103	2.64995	2.40701	1.31638	4	1.04808	11.977
KLMA_20450	GGA2	protein targeting to vacuole involved in ubiquitin-dependent protein catabolic process via the multivesicular body sorting pathway	14.4567	13.2456	12.8912	13.515	381.719	215.672	171.672	281.571	-1.2111	-1.5655	-0.941771	6	0.580498	13.5271
KLMA_60521	KLMA_60521	2-dehydropantoate 2-reductase activity	13.5751	12.5587	12.5651	12.8287	332.091	214.778	220.231	281.475	-1.01649	-1.01008	-0.746398	6	0.414815	12.8819
KLMA_50549	MAS1	mitochondrial processing peptidase complex	13.4185	12.7152	12.9777	13.1993	230.48	185.276	226.479	281.421	-0.703252	-0.440726	-0.219121	6	0.260915	13.0777
KLMA_10046	FPR2	peptidyl-prolyl cis-trans isomerase activity	10.7903	11.05	10.5743	11.4267	124.361	194.368	142.567	281.297	0.25969	-0.216015	0.63643	7	0.317612	10.9603
KLMA_60499	PPH21	mitotic spindle assembly checkpoint	12.7315	12.161	12.0515	12.8121	186.721	163.797	155.389	281.115	-0.570427	-0.679971	0.0806217	5	0.336212	12.439
KLMA_30574	MPD2	endoplasmic reticulum	12.7999	12.0638	12.2815	12.4898	243.038	190.922	226.207	280.634	-0.73608	-0.51832	-0.310067	6	0.271441	12.4087
KLMA_40623	KLMA_40623	unsaturated fatty acid biosynthetic process	14.3978	13.1103	13.0077	12.9736	523.722	282.245	267.303	279.31	-1.28746	-1.39004	-1.42422	8	0.594168	13.3724
KLMA_60249	KLMA_60249	mitochondrion	10.2595	10.0248	9.75086	10.5448	155.529	173.769	146.446	279.023	-0.234671	-0.508609	0.285321	5	0.292716	10.145
KLMA_10027	KLMA_10027	---	12.7581	11.8891	12.1342	12.692	203.622	145.294	175.675	279.02	-0.868934	-0.623827	-0.0660139	5	0.367804	12.3684
KLMA_10821	ARL1	trans-Golgi network	11.8745	11.2313	11.068	11.8153	201.706	168.787	154.983	279.011	-0.643258	-0.806512	-0.0592507	5	0.353011	11.4973
KLMA_20734	GDH2	glutamate catabolic process to 2-oxoglutarate	17.2454	15.3178	15.3516	14.329	1504.23	511.195	532.485	278.735	-1.92762	-1.89382	-2.91644	8	1.05572	15.561
KLMA_60275	CDS1	mitochondrial membrane	12.1386	12.6541	12.9555	13.0818	99.9407	186.105	233.559	278.488	0.515443	0.816908	0.94314	2	0.363342	12.7075
KLMA_60331	TVP18	Golgi membrane	11.4965	11.0413	11.0371	11.6832	166.009	158.281	161.761	278.27	-0.455171	-0.459369	0.186663	5	0.283105	11.3145
KLMA_30286	GRX3	cellular iron ion homeostasis	12.5547	12.4316	12.2498	12.2668	239.393	286.772	257.775	277.549	-0.123098	-0.304895	-0.287915	8	0.125378	12.3758
KLMA_60427	ADO1	adenosine kinase activity	11.4991	12.746	12.4837	12.9422	71.4563	222.385	189.182	276.616	1.24688	0.984561	1.44308	2	0.554759	12.4178
KLMA_10581	COQ5	mitochondrial matrix	12.0983	11.8991	11.908	12.5364	140.57	160.189	165.167	276.34	-0.199131	-0.190294	0.438102	5	0.25846	12.1104
KLMA_50284	ERG25	endoplasmic reticulum membrane	9.85461	12.8645	12.8046	12.6128	29.0599	302.929	297.262	276.207	3.00988	2.94995	2.75818	2	1.26177	12.0341
KLMA_30420	VMA10	proton-transporting ATPase activity, rotational mechanism	10.2353	10.6315	10.7028	11.0856	104.466	179.979	192.814	275.738	0.396241	0.467555	0.850307	7	0.301703	10.6638
KLMA_40123	BAP3	amino acid transmembrane transporter activity	12.7323	13.0969	13.1297	13.5709	108.627	182.17	190.024	275.645	0.364653	0.39748	0.838624	7	0.297341	13.1325
KLMA_20304	AGX1	glycine biosynthetic process, by transamination of glyoxylate	16.0106	14.8233	14.6225	12.7781	1823.17	1045.93	928.201	275.179	-1.18735	-1.38811	-3.23259	3	1.15682	14.5586
KLMA_20280	YRM1	regulation of transcription from RNA polymerase II promoter in response to oxidative stress	11.9161	12.4228	12.7344	13.9155	47.8392	88.82	112.464	274.758	0.506663	0.818215	1.9994	7	0.735029	12.7472
KLMA_20068	CUE1	endoplasmic reticulum membrane	11.8107	11.6122	11.4996	11.9294	175.659	201.095	189.247	274.724	-0.198454	-0.311063	0.118778	5	0.167394	11.713
KLMA_20652	MRPS8	mitochondrial small ribosomal subunit	10.3883	10.4128	10.6048	11.5353	85.1295	112.909	131.581	274.386	0.0244374	0.216479	1.14699	7	0.469434	10.7353
KLMA_10497	KLMA_10497	ribosome	11.0756	11.2153	11.0374	11.8299	112.902	162.715	146.537	273.994	0.139672	-0.0382127	0.754302	7	0.318927	11.2896
KLMA_20346	RTS1	mitotic spindle orientation checkpoint	14.7965	13.6719	13.5426	13.6758	418.895	250.417	233.436	273.319	-1.12454	-1.25389	-1.12066	8	0.507888	13.9217
KLMA_10787	GLR1	glutathione-disulfide reductase activity	12.4787	12.557	12.4839	13.1491	119.903	165.723	160.721	272.925	0.0782545	0.00516153	0.670347	7	0.279945	12.6672
KLMA_10267	AIM34	mitochondrial membrane	11.8097	10.9216	10.801	12.267	137.453	97.0754	91.1363	272.797	-0.888128	-1.00867	0.457288	5	0.61181	11.4498
KLMA_50608	PHO13	phosphoprotein phosphatase activity	12.129	11.5146	11.2954	12.5233	141.96	121.583	106.184	272.738	-0.614449	-0.833674	0.394239	5	0.487421	11.8656
KLMA_70068	RPS29	translation	8.69355	10.9501	10.6466	10.3753	56.2447	343.879	283.543	272.181	2.25652	1.95307	1.68177	4	0.874312	10.1664
KLMA_10621	CYB2	mitochondrial inner membrane	15.1587	15.7391	16.6725	13.4534	647.422	1279.08	2319.49	272.024	0.580431	1.51387	-1.70523	1	1.17246	15.2559
KLMA_60098	KLMA_60098	vacuole	12.9443	12.046	11.9566	12.3216	286.224	200.773	192.593	271.75	-0.89834	-0.987662	-0.622665	6	0.38628	12.3171
KLMA_50157	SCL1	proteasome-mediated ubiquitin-dependent protein catabolic process	12.2954	11.8812	11.7157	12.2109	201.01	197.245	179.407	270.336	-0.414212	-0.579738	-0.084528	5	0.236661	12.0258
KLMA_20726	DTD1	D-amino acid catabolic process	7.00805	9.46726	9.72983	11.4787	9.38149	60.6259	74.1309	269.98	2.45922	2.72178	4.47065	2	1.59326	9.42096
KLMA_20540	PRE9	proteasome-mediated ubiquitin-dependent protein catabolic process	12.4703	12.0153	11.8568	12.238	222.873	212.676	193.869	269.732	-0.455028	-0.613467	-0.232276	6	0.231486	12.1451
KLMA_10553	VAC8	vacuolar membrane	13.6632	12.8543	13.0622	13.4479	220.531	164.501	193.867	269.496	-0.808873	-0.600965	-0.215262	6	0.316834	13.2569
KLMA_70028	KLMA_70028	---	11.1083	10.715	10.4183	11.2695	162.819	159.801	132.863	266.619	-0.393263	-0.68994	0.16129	5	0.333244	10.8778
KLMA_40407	MAM33	mitochondrial matrix	12.2704	12.585	12.6265	12.2099	186.352	302.884	319.098	266.46	0.31461	0.356113	-0.0605482	1	0.184651	12.423
KLMA_40208	KLMA_40208	nicotinamide nucleotide metabolic process	12.3257	11.4506	11.3035	12.1331	211.347	149.969	138.161	266.176	-0.875149	-1.02226	-0.192654	5	0.434719	11.8032
KLMA_60366	KLMA_60366	nucleus	13.6926	12.3057	11.9795	12.6711	379.847	189.622	154.168	265.347	-1.38692	-1.71307	-1.02153	6	0.643224	12.6622
KLMA_30659	KLMA_30659	aminopeptidase activity	14.3092	13.0019	12.9427	12.7778	533.304	281.783	275.841	263.859	-1.30733	-1.36648	-1.53144	8	0.612507	13.2579
KLMA_30184	RPT2	ubiquitin-dependent protein catabolic process	13.3822	12.6349	12.2737	12.9984	242.323	188.751	150.779	263.614	-0.747305	-1.10849	-0.383826	6	0.41248	12.8223
KLMA_80363	AST1	protein targeting to membrane	12.7343	12.2475	12.1469	12.9517	156.863	146.548	139.37	263.292	-0.486793	-0.587474	0.217322	5	0.333816	12.5201
KLMA_70221	KLMA_70221	cytoplasm	13.1499	11.5328	11.1852	11.7787	475.295	202.823	162.487	262.44	-1.61715	-1.96471	-1.37118	6	0.745359	11.9117
KLMA_40287	CRH1	cell wall chitin metabolic process	10.0927	12.4921	12.2306	13.0704	24.1992	161.665	138.31	262.12	2.39941	2.13792	2.97767	2	1.12645	11.9715
KLMA_50638	Nqo2	nucleus	12.9092	12.4135	12.5145	11.9888	335.484	310.533	340.499	262.02	-0.495626	-0.394673	-0.920324	3	0.327422	12.4565
KLMA_30071	VPS1	actin cortical patch	13.8588	13.0655	12.9713	13.6419	214.196	161.587	154.565	261.464	-0.793297	-0.887564	-0.216968	6	0.375408	13.3844
KLMA_10565	KLMA_10565	nuclear membrane	10.3372	10.6309	10.4066	11.3875	85.2951	137.933	119.318	261.09	0.293652	0.0693121	1.05029	7	0.41678	10.6906
KLMA_10440	KLMA_10440	integral component of membrane	11.6075	11.1956	11.137	11.9131	142.758	140.358	137.373	261.018	-0.411894	-0.470489	0.305578	5	0.316709	11.4633
KLMA_80058	KLMA_80058	nucleus	13.4682	12.3303	12.0744	12.4677	363.488	216.721	184.977	260.898	-1.1379	-1.3938	-1.00053	6	0.529006	12.5851
KLMA_60027	FMP46	mitochondrion	12.7527	10.9493	10.9254	11.1796	519.846	194.377	194.543	260.764	-1.80336	-1.82733	-1.57311	6	0.757634	11.4517
KLMA_20374	CCC2	copper-exporting ATPase activity	12.5915	12.7287	13.106	14.1485	62.535	90.3707	119.111	260.639	0.137265	0.514522	1.55705	7	0.609968	13.1437
KLMA_50127	CDC42	fungal-type vacuole membrane	11.2985	11.5301	11.2476	11.7885	130.124	199.511	167.815	260.073	0.231545	-0.0509017	0.489998	7	0.214396	11.4662
KLMA_20517	CAJ1	nucleus	13.4183	12.8402	12.7294	12.9229	254.92	223.29	210.919	259.911	-0.578126	-0.688942	-0.495396	6	0.263495	12.9777
KLMA_10329	KLMA_10329	cytoplasmic stress granule	12.3869	13.4359	13.7139	13.9318	61.3549	166.63	204.736	259.798	1.04903	1.32704	1.54488	2	0.592597	13.3671
KLMA_70142	YME1	i-AAA complex	14.1567	13.6931	13.9079	13.6873	252.523	240.595	283.486	259.288	-0.463622	-0.248757	-0.46941	8	0.192363	13.8612
KLMA_40343	CBR1	mitochondrial outer membrane	12.575	12.148	11.9558	12.3191	213.72	207.848	186.292	258.623	-0.426945	-0.619188	-0.255846	6	0.227676	12.2495
KLMA_80014	hyuA	cellular amino acid biosynthetic process	13.9019	13.7913	13.6543	14.1323	155.647	183.987	170.23	258.331	-0.110619	-0.247654	0.230394	5	0.175044	13.8699
KLMA_30205	CBP4	mitochondrial inner membrane	11.9928	10.9329	10.9064	11.3382	279.843	174.215	174.826	257.874	-1.05989	-1.08641	-0.654615	6	0.439004	11.2926
KLMA_20355	KLMA_20355	translational elongation	8.84242	13.3711	12.9596	10.9216	45.3555	1269.67	974.657	257.604	4.52866	4.11716	2.07915	4	1.8046	11.5237
KLMA_40128	HSP26	nucleus	12.279	13.675	13.9489	11.4254	255.291	888.911	1077.16	257.16	1.39595	1.66991	-0.853628	1	1.02986	12.8321
KLMA_40103	CHO2	phosphatidylcholine biosynthetic process	13.2189	14.2587	14.6184	13.9005	105.027	282.435	369.888	256.996	1.03986	1.39947	0.681654	4	0.517045	13.9991
KLMA_80182	ERV29	ER to Golgi transport vesicle	11.9468	11.5017	11.7793	12.432	127.415	123.442	151.315	256.758	-0.44511	-0.167556	0.48514	5	0.338191	11.9149
KLMA_60410	RET2	COPI vesicle coat	12.6333	12.6439	12.5485	13.2737	115.519	152.271	145.652	256.225	0.0106093	-0.0847624	0.640403	7	0.290368	12.7749
KLMA_10365	PAM17	mitochondrial inner membrane	11.6044	11.3678	11.3359	11.7125	164.545	182.651	182.419	256.012	-0.236641	-0.268528	0.108123	5	0.158418	11.5051
KLMA_40182	DCS1	deadenylation-dependent decapping of nuclear-transcribed mRNA	12.8715	11.93	11.8148	12.6427	210.297	143.127	134.769	255.987	-0.941497	-1.05662	-0.228805	6	0.451502	12.3147
KLMA_80118	HHF1	nucleosome	11.3917	13.1527	12.7498	10.7811	261.023	1133.76	874.935	254.777	1.76104	1.35811	-0.610616	1	0.96765	12.0188
KLMA_10203	KLMA_10203	plasma membrane	11.6108	11.2053	11.0441	11.062	262.486	258.887	236.018	254.512	-0.405505	-0.566687	-0.548824	8	0.228256	11.2306
KLMA_50074	KLMA_50074	mitochondrial inner membrane	10.7222	10.0164	9.85449	10.6185	188.224	152.104	138.208	253.337	-0.705847	-0.867747	-0.103775	5	0.373692	10.3029
KLMA_80335	KLMA_80335	endoplasmic reticulum membrane	10.8121	10.667	10.4321	11.1918	135.693	161.459	139.407	253.3	-0.145062	-0.379923	0.379716	5	0.275814	10.7757
KLMA_40460	BDF1	regulation of chromatin silencing at silent mating-type cassette	12.0538	12.6754	12.957	13.6289	59.7802	120.275	149.112	253.051	0.621655	0.903224	1.57512	7	0.565855	12.8288
KLMA_10609	YPT52	late endosome	12.4033	11.509	11.3168	11.8529	257.452	181.109	161.662	252.566	-0.894239	-1.08642	-0.550403	6	0.412718	11.7705
KLMA_50307	KLMA_50307	---	9.95431	8.9667	9.15431	11.7773	49.5635	32.5692	37.8441	251.694	-0.987604	-0.8	1.82302	5	1.11113	9.96316
KLMA_50101	KLMA_50101	positive regulation of transcription from RNA polymerase II promoter	14.5528	13.5216	12.8565	12.9724	529.778	339.55	217.996	251.468	-1.03122	-1.6963	-1.58047	8	0.67064	13.4758
KLMA_80348	MET6	methionine biosynthetic process	15.4531	15.5776	15.3799	13.5566	576.259	843.895	731.081	251.071	0.1245	-0.0731839	-1.89653	3	0.831635	14.9918
KLMA_40495	AIM18	mitochondrion	13.3346	12.2308	12.1878	12.442	321.876	196.252	194.023	250.642	-1.10386	-1.14685	-0.892626	6	0.463793	12.5488
KLMA_20253	STP2	transcriptional activator activity, RNA polymerase II core promoter proximal region sequence-specific binding	13.861	12.8397	13.0052	13.3029	259.199	166.861	191.597	250.264	-1.0213	-0.855725	-0.558105	6	0.388696	13.2522
KLMA_30704	KLMA_30704	---	12.1021	11.1905	11.0415	11.544	252.729	175.713	161.494	249.642	-0.911605	-1.06057	-0.558126	6	0.408269	11.4695
KLMA_40356	ECM14	metallocarboxypeptidase activity	13.7201	12.6294	12.7046	12.9568	294.24	180.583	194.734	248.571	-1.09068	-1.01547	-0.763293	6	0.431553	13.0027
KLMA_50273	ARC18	Arp2/3 complex-mediated actin nucleation	13.0316	12.194	11.8424	11.6045	467.577	342.089	273.45	248.348	-0.837638	-1.18928	-1.42717	8	0.540869	12.1681
KLMA_20657	PMT1	ER-associated misfolded protein catabolic process	13.0407	13.7808	14.0153	13.8221	99.8109	218.278	261.374	248.187	0.740058	0.974579	0.781405	2	0.370988	13.6647
KLMA_10392	rplN	mitochondrial large ribosomal subunit	10.6915	10.7412	10.7534	11.2361	118.176	159.222	163.735	247.618	0.0496588	0.0619038	0.544559	7	0.220918	10.8555
KLMA_60401	CTA1	peroxisomal matrix	15.1611	13.9653	13.8805	13.1162	706.841	403.278	387.932	247.144	-1.19577	-1.28058	-2.04484	8	0.731579	14.0308
KLMA_80285	PHO88	mitochondrion	11.372	12.5113	12.4483	11.6509	137.071	395.41	386.682	246.917	1.13926	1.07628	0.27891	4	0.494598	11.9956
KLMA_70308	MRPS5	mitochondrial small ribosomal subunit	10.7739	11.8159	11.7113	12.341	58.8927	157.808	149.851	246.76	1.04204	0.937396	1.56706	2	0.564761	11.6605
KLMA_60069	KLMA_60069	small ribosomal subunit	10.9362	14.4502	14.1118	12.123	76.0567	1135.6	919.209	246.395	3.51406	3.17558	1.18685	4	1.44324	12.9053
KLMA_70401	NPC2	lipid transport	12.575	12.0995	11.9939	11.5392	350.635	329.728	312.577	245.481	-0.475561	-0.581163	-1.03583	3	0.368157	12.0519
KLMA_R531	KLMA_R531	mitochondrion	17.6514	16.9625	16.5569	13.1379	3732.02	2946.91	2303.54	245.271	-0.688856	-1.09453	-4.51347	3	1.7415	16.0772
KLMA_20340	PRE2	proteasome-mediated ubiquitin-dependent protein catabolic process	11.7285	11.5539	11.3997	12.263	117.82	136.206	124.894	244.398	-0.17463	-0.328766	0.534554	5	0.32561	11.7363
KLMA_50013	cal1	ER-associated ubiquitin-dependent protein catabolic process	13.4507	13.1195	13.3828	13.4022	176.288	183.85	224.296	244.141	-0.331108	-0.0678965	-0.0484092	5	0.128978	13.3388
KLMA_30557	SPE2	S-adenosylmethioninamine biosynthetic process	11.2897	11.8255	11.9197	12.6047	67.9123	128.769	140.159	244.016	0.535821	0.630012	1.31501	7	0.467608	11.9099
KLMA_40330	RET3	COPI vesicle coat	11.2493	10.9517	10.9526	11.6371	128.877	134.744	137.633	242.896	-0.297558	-0.296638	0.387781	5	0.281184	11.1977
KLMA_40192	KLMA_40192	---	9.34712	10.0371	10.0262	10.0303	100.771	212.535	215.246	242.681	0.689958	0.679121	0.683182	2	0.296244	9.86018
KLMA_80183	GLC8	glycogen biosynthetic process	12.6466	11.4641	11.3682	11.7705	313.7	180.761	172.469	242.578	-1.1825	-1.27841	-0.876084	6	0.504053	11.8123
KLMA_50418	RPN7	ubiquitin-dependent protein catabolic process	12.8476	12.1742	12.2179	12.7795	177.926	145.848	153.736	241.359	-0.673372	-0.629687	-0.0680777	5	0.310067	12.5048
KLMA_40404	ALD5	mitochondrial matrix	14.8437	15.4882	15.4315	13.1018	569.032	1198.55	1133.75	240.966	0.644541	0.58784	-1.74183	1	0.965671	14.7163
KLMA_50296	sdh	carbonyl reductase (NADPH) activity	10.5872	11.0194	10.9534	12.1392	56.6333	100.082	97.1257	240.383	0.432119	0.366121	1.55197	7	0.580625	11.1748
KLMA_70309	KLMA_70309	regulation of transcription from RNA polymerase II promoter in response to stress	13.3449	12.5842	12.7141	12.6806	264.098	204.271	227.487	240.346	-0.760755	-0.630817	-0.664324	8	0.300553	12.831
KLMA_10437	DAO1	D-amino-acid oxidase activity	11.4469	11.2512	11.7052	12.6192	74.5156	85.462	118.822	240.153	-0.195687	0.25823	1.17228	7	0.52393	11.7556
KLMA_70260	TUB1	microtubule	10.9179	11.0401	11.1302	12.7571	47.2629	66.9345	73.0602	239.026	0.122256	0.212319	1.83924	7	0.751906	11.4613
KLMA_10647	KLMA_10647	glycerol biosynthetic process	15.474	13.8917	13.7608	12.7011	1146.53	500.647	466.375	238.96	-1.58227	-1.71321	-2.77288	8	0.990111	13.9569
KLMA_50258	FBP26	fructose-2,6-bisphosphate 2-phosphatase activity	14.6379	13.0615	12.8584	12.9171	552.058	241.735	213.982	238.319	-1.57645	-1.77949	-1.72085	8	0.736489	13.3687
KLMA_R534	KLMA_R534	mitochondrion	17.6059	16.9204	16.5122	13.0919	3617.05	2861.74	2233.55	237.615	-0.68546	-1.09367	-4.51399	3	1.74221	16.0326
KLMA_70119	KLMA_70119	mitochondrion	11.3594	10.9696	10.8292	10.7594	246.263	245.119	226.619	237.235	-0.389835	-0.530195	-0.600007	8	0.232088	10.9794
KLMA_80240	CLN3	regulation of transcription involved in G1/S transition of mitotic cell cycle	12.5908	12.1984	12.2728	12.7493	146.898	145.671	155.898	235.344	-0.392439	-0.317959	0.158463	5	0.225864	12.4528
KLMA_50597	KLMA_50597	oligosaccharyltransferase complex	9.68274	9.0525	9.26429	9.26348	210.857	176.821	213.666	234.365	-0.630243	-0.418448	-0.419261	6	0.228782	9.31575
KLMA_70216	VMA11	hydrogen ion transmembrane transporter activity	12.0478	11.124	10.8659	11.3642	252.734	173.673	148.292	232.932	-0.92382	-1.1819	-0.683557	6	0.439479	11.3505
KLMA_20424	SEC61	endoplasmic reticulum membrane	11.6097	12.3456	12.6743	12.96	64.1468	139.722	178.932	232.835	0.73586	1.06464	1.3503	2	0.504076	12.3974
KLMA_60163	TIM10	mitochondrial intermembrane space protein transporter complex	9.39177	10.3676	10.4048	10.5154	73.7804	190.568	198.702	232.686	0.975858	1.01303	1.12359	2	0.452521	10.1699
KLMA_30321	ATG1	protein serine/threonine kinase activity	14.7625	13.7684	13.8641	13.7517	327.929	215.225	235.007	232.572	-0.99414	-0.898403	-1.01085	8	0.421259	14.0367
KLMA_70315	PRE1	endopeptidase activator activity	10.4693	11.0424	10.867	11.6412	71.8429	138.952	125.574	232.511	0.573146	0.39777	1.17195	7	0.421964	11.005
KLMA_20656	RPN6	proteasome storage granule	12.1121	12.0737	11.966	12.7754	102.836	130.932	124.071	232.119	-0.0383799	-0.146047	0.66337	7	0.318401	12.2318
KLMA_20620	LEM3	phospholipid-translocating ATPase activity	13.3746	12.9637	12.9517	12.8181	238.312	235.046	237.109	232.051	-0.410934	-0.42285	-0.556451	8	0.208637	13.027
KLMA_10675	COX19	mitochondrial intermembrane space	10.3649	9.72955	9.89401	10.6504	132.011	111.182	126.703	231.912	-0.635393	-0.470929	0.285434	5	0.366915	10.1597
KLMA_30469	RPN8	proteasome storage granule	12.4047	11.7106	11.6794	12.4337	159.356	128.802	128.55	231.494	-0.694082	-0.725251	0.0290077	5	0.362398	12.0571
KLMA_60493	LYS21	lysine biosynthetic process via aminoadipic acid	13.7898	12.9287	13.1007	12.816	316.642	227.344	261.196	231.181	-0.861111	-0.689133	-0.973821	8	0.378159	13.1588
KLMA_20382	KLMA_20382	oligosaccharyltransferase complex	10.6362	11.1819	11.0066	12.0697	59.1146	113.265	101.903	230.895	0.545741	0.370385	1.43347	7	0.526713	11.2236
KLMA_50565	CDD1	cytidine deaminase activity	9.95301	9.97308	10.0726	11.1905	66.0472	87.9301	96.9572	230.7	0.0200672	0.119583	1.23751	7	0.517686	10.2973
KLMA_70023	PRM4	protein disulfide oxidoreductase activity	14.2532	13.1684	12.75	12.2141	660.658	408.311	311.047	229.938	-1.08475	-1.50313	-2.03905	8	0.748613	13.0964
KLMA_40354	NSG2	endoplasmic reticulum membrane	13.0317	12.3945	12.4008	12.0508	319.349	271.31	275.074	229.794	-0.637234	-0.630847	-0.980895	8	0.35416	12.4695
KLMA_80143	XBP1	transcription factor activity, sequence-specific DNA binding	13.9446	12.9938	13.1113	13.0568	287.238	194.265	215.221	229.41	-0.950827	-0.833306	-0.887802	8	0.387896	13.2766
KLMA_50222	PTK2	protein serine/threonine kinase activity	15.4625	14.327	14.2618	13.6342	515.443	307.46	298.514	229.318	-1.13553	-1.20066	-1.82829	8	0.659153	14.4214
KLMA_30259	AIM29	cytoplasm	11.205	10.819	10.7209	11.172	159.031	157.959	150.311	229.016	-0.385999	-0.484101	-0.0329121	5	0.21247	10.9792
KLMA_40361	FTH1	iron ion transmembrane transporter activity	13.7296	12.6868	12.6035	12.7837	303.447	192.59	185.407	228.929	-1.04277	-1.12607	-0.945905	6	0.454072	12.9509
KLMA_40449	ENT3	clathrin vesicle coat	13.6624	12.4478	12.2557	12.7056	314.159	176.345	157.485	228.863	-1.21457	-1.40665	-0.956788	6	0.540545	12.7679
KLMA_50221	SEC14	Golgi membrane	11.463	12.0188	11.7644	12.2668	92.3023	177.424	151.888	228.807	0.555765	0.301402	0.803776	2	0.298367	11.8783
KLMA_40309	YET1	endoplasmic reticulum membrane	12.1708	11.5949	11.6645	11.7935	208.483	182.415	195.319	228.557	-0.575947	-0.506274	-0.377329	6	0.222393	11.8059
KLMA_50398	GCN4	transcriptional activator activity, RNA polymerase II transcription factor binding	14.5668	13.758	13.3035	12.4851	651.275	486.296	361.854	228.431	-0.808748	-1.26329	-2.08163	3	0.753312	13.5283
KLMA_20393	STP3	nucleus	14.9428	14.0533	13.4281	12.8696	633.973	450.942	295.591	228.077	-0.889473	-1.51471	-2.07311	8	0.770026	13.8234
KLMA_80392	TIF45	nuclear-transcribed mRNA catabolic process, nonsense-mediated decay	11.0406	12.4158	12.0553	11.7001	98.6077	334.529	266.609	227.888	1.37522	1.01477	0.659574	4	0.507709	11.8029
KLMA_40252	ELF1	transcription elongation factor complex	10.2637	11.1891	11.2769	11.4645	69.4454	173.251	187.721	227.88	0.925376	1.01319	1.20074	2	0.463906	11.0486
KLMA_40372	APJ1	mitochondrion	12.752	12.5575	12.5385	12.9078	142.341	161.773	162.861	227.524	-0.194417	-0.213465	0.155876	5	0.151481	12.689
KLMA_40403	VTC1	intrinsic component of vacuolar membrane	11.7729	10.7419	10.5967	10.9821	272.478	174.389	160.738	227.49	-1.03097	-1.17614	-0.79074	6	0.454065	11.0234
KLMA_50348	PPE1	carboxylic ester hydrolase activity	12.8327	11.9125	11.6919	12.622	182.898	125.98	110.302	227.307	-0.920134	-1.14078	-0.210648	5	0.474973	12.2648
KLMA_20181	HEM12	protoporphyrinogen IX biosynthetic process	12.6564	12.257	12.2129	12.5467	172.749	170.783	169.141	227.203	-0.399389	-0.443515	-0.109714	6	0.188005	12.4182
KLMA_60454	ATG3	cytoplasm	13.5911	12.5331	12.4434	12.279	394.742	247.756	237.477	226.499	-1.05803	-1.14767	-1.31206	8	0.515852	12.7117
KLMA_40154	GIS3	nucleus	13.286	12.9356	12.5999	12.8397	217.057	222.29	179.695	225.867	-0.350447	-0.686132	-0.446285	6	0.246495	12.9153
KLMA_30509	HNM1	amino acid transmembrane transporter activity	11.3021	13.0935	13.2757	13.124	44.989	203.931	235.78	225.771	1.79142	1.97364	1.82198	2	0.809366	12.6988
KLMA_80112	PUB1	nuclear-transcribed mRNA catabolic process, nonsense-mediated decay	13.7518	13.4152	13.188	12.8555	295.574	303.936	265.956	225.533	-0.336584	-0.563803	-0.896223	3	0.326889	13.3026
KLMA_10067	PRY2	fungal-type cell wall	10.8432	11.5042	11.8124	12.485	49.9307	103.937	130.838	225.518	0.661014	0.969153	1.64176	7	0.590592	11.6612
KLMA_60119	HTA1	nucleosome	11.5903	12.9016	12.5538	10.956	233.639	756.069	606.604	225.117	1.31133	0.963509	-0.634302	1	0.770947	12.0004
KLMA_20526	CAP2	actin filament capping	11.9872	11.4735	11.305	12.1221	143.53	131.139	119.111	224.805	-0.513623	-0.68215	0.134951	5	0.341326	11.7219
KLMA_30519	SEC26	COPI vesicle coat	13.2584	13.258	13.1633	13.927	99.4009	129.917	124.17	224.722	-0.000407459	-0.0950153	0.668669	7	0.305775	13.4017
KLMA_30298	UBC13	protein polyubiquitination	12.0295	11.1689	11.2045	11.2887	256.687	184.916	193.178	224.519	-0.860541	-0.824983	-0.74075	6	0.352894	11.4229
KLMA_80332	ARO7	aromatic amino acid family biosynthetic process	12.4517	11.7435	11.444	12.0111	212.835	170.372	141.819	224.223	-0.7082	-1.00775	-0.440639	6	0.37032	11.9126
KLMA_80198	SCW4	fungal-type cell wall	9.82369	12.9244	12.524	12.5204	23.6741	265.893	206.359	223.849	3.10075	2.7003	2.69671	2	1.23749	11.9481
KLMA_70199	ALG12	intrinsic component of endoplasmic reticulum membrane	13.3796	12.7101	13.0979	13.0694	195.596	160.83	214.162	223.791	-0.669421	-0.281688	-0.310188	6	0.237682	13.0642
KLMA_50262	RPS22	translation	8.9166	12.8597	12.4567	10.9362	36.8747	734.211	568.073	223.781	3.94313	3.54008	2.01962	4	1.54785	11.2923
KLMA_60389	SVL3	cell cortex	14.1919	13.3312	13.2859	13.6066	233.591	167.963	166.202	223.356	-0.860644	-0.906008	-0.585305	6	0.360976	13.6039
KLMA_20056	NAT2	N-terminal peptidyl-methionine acetylation	9.8594	10.5671	10.9182	11.7388	42.1212	89.8395	116.918	223.244	0.707698	1.05879	1.87944	7	0.676568	10.7709
KLMA_30069	DID4	ESCRT III complex	12.8291	11.7258	11.3731	11.865	303.837	185.112	147.672	223.218	-1.10325	-1.45597	-0.964074	6	0.539223	11.9483
KLMA_80257	DEF1	chromosome, telomeric region	13.7242	13.7427	13.583	13.3193	198.832	263.289	240.916	223.174	0.0185534	-0.141152	-0.404924	3	0.169308	13.5923
KLMA_50143	RPT6	positive regulation of RNA polymerase II transcriptional preinitiation complex assembly	13.0367	12.5435	12.3425	12.6483	205.25	190.396	168.95	222.722	-0.493193	-0.694222	-0.388428	6	0.252606	12.6427
KLMA_70412	RSP5	regulation of ribosomal large subunit export from nucleus	14.1007	13.3205	13.2118	13.6888	206.94	157.781	149.116	222.609	-0.780212	-0.888953	-0.41191	6	0.34854	13.5804
KLMA_70233	KLMA_70233	cytoplasm	12.3088	11.2591	11.2704	11.626	243.761	153.903	158.314	222.229	-1.04973	-1.03841	-0.682786	6	0.426298	11.6161
KLMA_20312	coa6	cytochrome-c oxidase activity	11.5228	10.5042	10.3264	10.6276	282.952	182.411	164.974	221.796	-1.01859	-1.19635	-0.89518	6	0.461496	10.7452
KLMA_60381	SKS1	positive regulation of transcription from RNA polymerase II promoter	12.4079	11.8734	11.6494	12.8767	112.022	101.118	88.5421	221.411	-0.534436	-0.758504	0.468852	5	0.477229	12.2018
KLMA_80036	SGT2	TRC complex	11.7908	12.2915	12.2802	12.3599	105.058	194.568	196.723	221.228	0.500775	0.48938	0.569097	2	0.227114	12.1806
KLMA_20765	KLMA_20765	endoplasmic reticulum membrane	11.8971	11.3573	11.5685	11.7581	169.206	152.781	179.418	220.976	-0.539823	-0.328616	-0.139093	6	0.203079	11.6453
KLMA_40327	KLMA_40327	mitochondrial small ribosomal subunit	9.43677	10.2798	10.1595	10.8483	56.8206	132.951	125.688	220.937	0.843071	0.722758	1.41149	2	0.502332	10.1811
KLMA_40054	RIM11	protein serine/threonine kinase activity	15.1006	14.1136	14.1023	13.1319	606.801	400.404	406.265	220.867	-0.987094	-0.998327	-1.96877	3	0.69609	14.1121
KLMA_50035	BFR1	mRNA metabolic process	11.6299	12.9416	12.6821	12.8129	68.0033	220.851	189.125	220.775	1.31165	1.05223	1.18297	2	0.520094	12.5166
KLMA_70126	AIM24	mitochondrion	12.7542	12.2945	12.3286	12.4493	191.673	182.215	190.395	220.168	-0.459787	-0.42568	-0.30497	6	0.181197	12.4566
KLMA_10631	RPN13	---	11.6737	11.4913	11.3479	12.1717	109.083	125.708	116.469	220.14	-0.182359	-0.325725	0.49805	5	0.311199	11.6711
KLMA_40335	KLMA_40335	mitochondrial pyruvate dehydrogenase complex	14.5723	13.7817	14.0113	12.9492	468.943	356.013	425.278	219.564	-0.790582	-0.560934	-1.6231	3	0.583531	13.8286
KLMA_30429	MHR1	regulation of transcription, DNA-templated	10.4779	10.9014	10.8664	11.7355	64.4024	112.594	111.803	219.465	0.423534	0.388544	1.25756	7	0.458519	10.9953
KLMA_10713	VPS55	Vps55/Vps68 complex	11.6521	10.9973	10.8685	11.0728	222.475	184.75	172.363	219.329	-0.654774	-0.783606	-0.579254	6	0.300246	11.1477
KLMA_50481	KLMA_50481	cytoplasm	15.1585	14.2519	14.3614	13.747	407.467	284.671	312.768	219.227	-0.906539	-0.797044	-1.41151	8	0.505842	14.3797
KLMA_30211	TYS1	tyrosyl-tRNA aminoacylation	12.6869	12.4233	12.4153	12.593	163.58	178.295	180.736	219.12	-0.263652	-0.271602	-0.0939878	6	0.115247	12.5296
KLMA_70150	MAP2	aminopeptidase activity	13.0079	12.9061	12.7715	12.6928	190.022	231.638	215.502	218.92	-0.101813	-0.236352	-0.315126	8	0.12128	12.8446
KLMA_60367	KLMA_60367	---	13.6348	12.3164	11.9201	12.2937	383.002	201.085	155.655	218.831	-1.31836	-1.71474	-1.34111	6	0.650683	12.5413
KLMA_10353	TIM17	mitochondrial inner membrane presequence translocase complex	10.3252	10.8788	10.7808	11.2122	82.0148	157.667	149.876	218.789	0.553582	0.455623	0.886962	2	0.316972	10.7993
KLMA_30485	ARE2	endoplasmic reticulum membrane	12.5142	12.1929	12.2672	13.1928	95.9807	100.644	107.912	218.566	-0.321341	-0.247091	0.678511	5	0.394228	12.5418
KLMA_40325	KLMA_40325	---	12.4412	11.6828	11.5523	12.2637	170.955	132.605	123.293	218.297	-0.758413	-0.888924	-0.177483	5	0.375628	11.985
KLMA_60428	TDA4	integral component of membrane	11.5414	11.5507	11.5173	12.0784	103.986	136.434	136.049	218.265	0.00933702	-0.024129	0.53706	7	0.235006	11.672
KLMA_10004	Nqo2	nucleus	12.6464	12.2169	12.2351	11.7666	279.122	270.891	280.985	218.252	-0.429533	-0.411344	-0.879835	3	0.311287	12.2163
KLMA_50161	DAK1	anaerobic glycerol catabolic process	13.2287	12.5473	12.5562	13.1622	160.895	131.392	134.63	218.086	-0.681416	-0.672478	-0.0665122	5	0.322719	12.8736
KLMA_80173	DNAJA1	ER-associated ubiquitin-dependent protein catabolic process	10.1768	11.9513	12.0384	12.6303	27.7713	125.087	135.074	218.055	1.77448	1.86165	2.45346	2	0.916954	11.6992
KLMA_10286	RPT3	positive regulation of RNA polymerase II transcriptional preinitiation complex assembly	13	12.2344	12.0491	12.7034	188.559	145.533	131.09	217.859	-0.76566	-0.950968	-0.296581	6	0.375927	12.4967
KLMA_20395	MRPS12	mitochondrial small ribosomal subunit	10.4639	10.6902	10.7126	11.3168	83.2667	127.57	131.601	217.657	0.22629	0.248636	0.852861	7	0.316087	10.7959
KLMA_40498	TIM8	mitochondrial inner membrane	10.7474	10.0628	9.89395	10.3615	193.332	157.595	142.89	216.466	-0.684608	-0.853459	-0.385868	6	0.324266	10.2664
KLMA_30088	FAA1	mitochondrial outer membrane	13.8444	13.7274	13.714	13.3922	206.842	249.695	252.256	216.145	-0.117064	-0.130429	-0.452242	3	0.167952	13.6695
KLMA_10025	PRD1	mitochondrial intermembrane space	12.9212	12.4782	12.5769	13.4246	107.689	103.724	112.925	216.121	-0.442987	-0.344244	0.503457	5	0.370162	12.8502
KLMA_30395	KLMA_30395	pre-autophagosomal structure membrane	14.3598	12.8642	12.7685	13.127	357.242	165.989	158.379	215.943	-1.49565	-1.59128	-1.2328	6	0.637167	13.2799
KLMA_20074	TSL1	trehalose biosynthetic process	13.9175	14.1963	14.4747	13.9101	134.928	214.414	264.759	215.447	0.278873	0.557255	-0.00734388	1	0.232721	14.1247
KLMA_70300	SCD6	negative regulation of translational initiation	12.3757	11.6494	11.5888	12.2895	160.188	126.431	124.065	215.441	-0.726354	-0.786966	-0.0862152	5	0.358717	11.9758
KLMA_20084	RPN1	proteasome storage granule	13.9633	13.4299	13.3171	13.8947	156.731	141.631	133.845	215.239	-0.533482	-0.646213	-0.0686067	5	0.281663	13.6513
KLMA_40194	LCB5	Golgi membrane	13.3909	12.6895	12.7244	13.1441	179.871	144.595	151.019	214.954	-0.701404	-0.666562	-0.24684	6	0.293812	12.9872
KLMA_60230	TFC7	transcription factor activity, RNA polymerase III type 1 promoter sequence-specific binding, TFIIIB recruiting	11.0807	11.671	11.7378	12.6173	51.6427	101.743	108.655	214.763	0.590315	0.657114	1.53661	7	0.548571	11.7767
KLMA_20778	KES1	positive regulation of phosphatase activity	12.1361	12.5066	12.2588	12.6365	106.803	180.693	155.178	214.673	0.370536	0.122764	0.500425	7	0.197434	12.3845
KLMA_10107	LYP1	basic amino acid transmembrane transporter activity	13.9297	13.1905	13.1134	13.1107	266.59	209.122	202.243	214.559	-0.739184	-0.816262	-0.818985	8	0.344214	13.336
KLMA_10648	HSF	transcription factor activity, sequence-specific DNA binding	14.1336	13.439	13.4576	13.2677	266.009	214.907	222.077	214.382	-0.69461	-0.676034	-0.86594	8	0.331202	13.5745
KLMA_40365	KLMA_40365	uridylate kinase activity	10.8832	11.6295	11.527	12.1802	61.3243	134.57	127.879	214.34	0.746279	0.643792	1.29701	7	0.46058	11.555
KLMA_80345	PTH2	negative regulation of proteasomal ubiquitin-dependent protein catabolic process	11.5267	11.0832	11.3129	11.596	140.793	135.452	162.321	214.208	-0.443436	-0.213743	0.0693193	5	0.200457	11.3797
KLMA_30647	PET123	mitochondrial small ribosomal subunit	12.1425	11.5026	11.4698	12.168	146.827	123.236	122.445	213.855	-0.639902	-0.672706	0.0255017	5	0.33485	11.8207
KLMA_10643	MNP1	mitochondrial nucleoid	11.1782	11.337	11.2014	11.3806	128.687	187.925	175.463	213.415	0.158805	0.0232433	0.202391	7	0.0862741	11.2743
KLMA_30670	YAP1	transcription factor activity, sequence-specific DNA binding	14.0513	12.9043	12.7383	13.0495	286.074	168.885	153.933	213.349	-1.14697	-1.31302	-1.00186	6	0.511661	13.1858
KLMA_40625	THI4	thiamine biosynthetic process	9.11073	11.7556	12.1663	12.2215	16.7892	136.987	186.617	212.607	2.6449	3.05561	3.11072	2	1.28446	11.3135
KLMA_70422	RPT1	positive regulation of RNA polymerase II transcriptional preinitiation complex assembly	13.7277	12.637	12.6507	12.7901	284.191	174.968	179.402	212.553	-1.09072	-1.07705	-0.937615	6	0.452209	12.9514
KLMA_20246	MVD1	ATP binding	9.93596	12.3372	12.1552	12.5515	24.2555	167.927	151.508	212.454	2.40126	2.21928	2.61552	2	1.05381	11.745
KLMA_60090	PCT1	choline-phosphate cytidylyltransferase activity	12.2246	12.7382	12.2876	12.6779	108.695	203.063	151.376	212.126	0.513544	0.0630346	0.453293	2	0.228044	12.4821
KLMA_30024	YHB1	mitochondrial matrix	15.7409	11.7721	11.5888	12.518	1370.35	116.881	102.708	211.981	-3.96876	-4.15213	-3.22291	6	1.67391	12.9049
KLMA_10744	TIM50	mitochondrial inner membrane	12.5771	12.8548	12.9166	12.7999	127.831	202.59	216	211.727	0.277688	0.339441	0.222773	4	0.128062	12.7871
KLMA_40081	ADE17	de novo IMP biosynthetic process	12.1815	13.4894	13.5344	13.1097	77.9917	251.508	264.814	211.586	1.3079	1.35292	0.928199	4	0.543666	13.0787
KLMA_10585	DSK2	ER-associated ubiquitin-dependent protein catabolic process	12.0592	11.8251	12.057	12.5154	108.663	120.889	144.784	211.443	-0.2341	-0.00217525	0.456138	7	0.250392	12.1142
KLMA_30555	KLMA_30555	---	11.3738	11.1942	10.533	9.76659	446.559	515.017	332.087	211.271	-0.179587	-0.840763	-1.60719	3	0.631704	10.7169
KLMA_80372	ATG8	autophagosome membrane	11.2692	9.90588	10.2754	10.8645	195.252	99.6878	131.328	210.675	-1.36335	-0.993822	-0.40475	6	0.52516	10.5788
KLMA_40493	RPN10	ubiquitin-dependent protein catabolic process	12.3455	11.4853	11.4113	11.8683	206.486	148.705	144.146	210.597	-0.860151	-0.934152	-0.477173	6	0.370909	11.7776
KLMA_10498	LCB1	SPOTS complex	12.6361	12.6532	12.707	13.0153	113.767	150.357	159.124	210.283	0.0170451	0.0708694	0.37917	7	0.153737	12.7529
KLMA_20611	VPS74	Golgi cisterna membrane	12.7377	11.6737	11.4982	12.2362	206.315	129.067	116.49	210.234	-1.064	-1.23954	-0.50147	6	0.488111	12.0364
KLMA_20023	TPS2	trehalose biosynthetic process	13.7159	12.9891	12.7823	13.6918	150.454	119.031	104.96	209.796	-0.726835	-0.933662	-0.0241109	5	0.415668	13.2948
KLMA_70030	KLMA_70030	cyclin-dependent protein serine/threonine kinase inhibitor activity	10.4546	8.7897	8.95094	11.1224	91.4933	37.7358	43.0624	209.706	-1.66494	-1.50371	0.667802	5	0.989391	9.82943
KLMA_40394	MRPS18	mitochondrial small ribosomal subunit	10.5658	10.8084	10.9052	11.5688	72.9385	112.387	122.653	209.66	0.24253	0.339385	1.00292	7	0.371459	10.9621
KLMA_70099	EDE1	actin cortical patch	15.6777	14.4139	14.3316	14.148	410.017	222.8	214.561	209.489	-1.26385	-1.34614	-1.52975	8	0.605224	14.6428
KLMA_20085	VMA16	proton-transporting ATPase activity, rotational mechanism	11.9585	11.4811	11.3431	11.596	185.433	174.204	161.786	209.332	-0.477401	-0.615426	-0.362522	6	0.228349	11.5947
KLMA_10742	ALD6	NADPH regeneration	18.1032	17.2326	17.1888	12.865	5473.16	3924.69	3879.84	209.212	-0.870643	-0.914437	-5.23816	3	2.04335	16.3474
KLMA_50547	RSM24	mitochondrial small ribosomal subunit	12.0275	11.7993	11.5986	12.131	136.08	151.891	134.838	209.19	-0.228242	-0.428908	0.103488	5	0.206235	11.8891
KLMA_70092	PRE7	proteasome-mediated ubiquitin-dependent protein catabolic process	11.8079	11.2989	11.3455	11.7875	147.001	135.435	142.382	209.138	-0.50891	-0.462336	-0.0203168	5	0.23841	11.56
KLMA_10130	MRPL17	mitochondrial large ribosomal subunit	11.2321	11.2235	11.0303	11.9181	90.0113	116.93	105.733	208.393	-0.00860244	-0.20177	0.68609	7	0.337242	11.351
KLMA_70440	RPN11	proteasome complex	12.5784	11.7764	11.8546	12.1715	193.577	145.763	156.393	208.232	-0.802011	-0.723746	-0.406886	6	0.315757	12.0952
KLMA_30626	OSH7	cortical endoplasmic reticulum	13.1403	12.5378	12.1725	12.7048	197.16	169.723	134.359	207.6	-0.602451	-0.967791	-0.435524	6	0.347661	12.6388
KLMA_30368	KLMA_30368	protein disulfide oxidoreductase activity	13.9202	12.8909	12.6073	12.9649	284.008	181.556	152.151	207.591	-1.02938	-1.31297	-0.955377	6	0.494345	13.0958
KLMA_20515	ISD11	extrinsic component of mitochondrial inner membrane	11.7984	10.8907	10.9596	10.4081	384.231	266.948	286.013	207.379	-0.907762	-0.838796	-1.39034	8	0.500157	11.0142
KLMA_70163	ATP11	mitochondrial proton-transporting ATP synthase complex assembly	11.5484	11.565	11.4328	12.223	91.4281	120.718	113.08	207.301	0.0166243	-0.115601	0.674604	7	0.310602	11.6923
KLMA_40632	KLMA_40632	mitochondrial outer membrane	11.878	11.2549	11.1511	11.6363	169.271	143.664	136.431	207.167	-0.623182	-0.726936	-0.241755	6	0.292285	11.4801
KLMA_70249	PNP1	NAD biosynthesis via nicotinamide riboside salvage pathway	12.1378	11.4202	11.3336	12.1396	145.28	115.225	110.827	207.152	-0.717592	-0.804157	0.0018433	5	0.382126	11.7578
KLMA_60088	ESS1	positive regulation of chromatin silencing at rDNA	12.4796	11.5183	11.2212	11.2344	344.361	231.171	191.825	207.114	-0.961331	-1.25847	-1.2452	8	0.51402	11.6134
KLMA_80206	TCB1	cortical endoplasmic reticulum	14.4075	14.1928	14.4158	14.0568	182.693	205.947	245.272	204.99	-0.21477	0.00825675	-0.350723	3	0.151305	14.2682
KLMA_80294	SPE3	pantothenate biosynthetic process	11.4656	11.9269	11.7088	12.066	95.3218	171.175	150.018	204.815	0.461322	0.243197	0.600398	2	0.227342	11.7919
KLMA_40026	ERG26	endoplasmic reticulum membrane	10.2996	11.3963	11.0658	12.3128	35.4632	98.9738	80.1594	204.28	1.09667	0.766211	2.01322	7	0.722284	11.2686
KLMA_10375	ATG27	mitochondrial membrane	12.5249	11.6813	11.5962	11.9755	208.801	151.495	145.861	204.17	-0.843676	-0.928748	-0.549446	6	0.363484	11.9445
KLMA_30641	NIT3	mitochondrion	12.212	11.821	11.5753	12.0166	161.02	160.787	138.123	204.143	-0.390981	-0.636695	-0.195432	6	0.235819	11.9063
KLMA_80401	RPT5	positive regulation of RNA polymerase II transcriptional preinitiation complex assembly	12.3178	11.9713	11.807	12.621	116.46	119.741	109.228	203.946	-0.346421	-0.510707	0.303276	5	0.314689	12.1793
KLMA_10292	NCB2	integral component of membrane	10.2063	10.6063	10.7007	11.094	75.276	129.917	141.467	202.993	0.400031	0.49438	0.887695	7	0.31562	10.6518
KLMA_80260	SFK1	inositol lipid-mediated signaling	12.6063	12.5931	12.1801	12.2526	182.779	238.122	181.423	202.949	-0.0132	-0.426258	-0.353722	8	0.193459	12.408
KLMA_60486	PCL2	cyclin-dependent protein serine/threonine kinase regulator activity	10.5905	10.023	10.1219	12.2421	45.5936	40.1536	44.0284	202.728	-0.567501	-0.468646	1.65159	5	0.890891	10.7444
KLMA_50325	MRPL24	mitochondrial large ribosomal subunit	11.9769	11.5927	11.6109	11.8328	155.787	156.155	161.572	202.64	-0.38417	-0.36597	-0.144078	6	0.159979	11.7533
KLMA_60387	PHO85	cyclin-dependent protein serine/threonine kinase activity	12.2295	11.1226	11.1244	12.0821	155.73	94.648	96.4785	202.324	-1.10693	-1.10511	-0.147412	5	0.518782	11.6397
KLMA_60540	RPL9B	cytosolic large ribosomal subunit	10.5004	12.431	12.0365	11.3897	74.7786	372.244	289.408	202.195	1.93064	1.53609	0.889326	4	0.730417	11.5894
KLMA_60430	RPN3	ubiquitin-dependent protein catabolic process	13.3398	12.418	12.2408	12.836	201.523	139.287	125.764	201.665	-0.921878	-1.09899	-0.503839	6	0.423662	12.7087
KLMA_20112	PRE3	proteasome-mediated ubiquitin-dependent protein catabolic process	11.4909	11.2476	11.2011	11.5858	132.299	145.653	143.876	201.469	-0.243292	-0.289746	0.0949297	5	0.161378	11.3813
KLMA_70106	SEC17	intracellular protein transport	12.4698	11.6923	11.3726	12.0301	191.527	146.054	119.32	201.28	-0.777579	-1.09721	-0.439741	6	0.407002	11.8912
KLMA_30506	KLMA_30506	---	11.6423	12.1348	12.3549	13.3232	42.9684	79.1335	93.8508	201.108	0.492554	0.712655	1.68097	7	0.611071	12.3638
KLMA_10185	OSH2	cortical endoplasmic reticulum	14.0909	13.3158	13.5221	14.0418	146.927	111.794	131.575	200.856	-0.775101	-0.568831	-0.0491703	5	0.332259	13.7427
KLMA_20243	TRX3	mitochondrion	10.8848	10.8842	10.8058	11.0311	124.069	163.841	156.24	200.818	-0.000578254	-0.079053	0.146239	5	0.0814345	10.9015
KLMA_40381	DCW1	anchored component of plasma membrane	13.1557	12.8615	12.7367	12.6635	199.059	212.267	198.522	200.681	-0.294213	-0.419017	-0.492249	8	0.18785	12.8543
KLMA_70254	ENT2	actin cortical patch	14.3883	13.1978	12.8532	12.8337	411.121	236.309	189.375	199.36	-1.19048	-1.53509	-1.55464	8	0.634546	13.3182
KLMA_20551	CYP707A7	sterol 14-demethylase activity	9.32423	12.6401	12.5784	12.8688	12.0162	156.369	153.468	199.093	3.31582	3.25416	3.54457	2	1.46391	11.8529
KLMA_60053	KLMA_60053	nucleolus	8.96878	8.36958	8.09035	10.3187	54.0787	46.2865	38.8267	198.912	-0.599203	-0.878434	1.34997	5	0.858636	8.93686
KLMA_60509	COA4	mitochondrial inner membrane	9.25055	9.01734	9.1854	10.1925	69.1946	76.9291	88.2567	198.795	-0.233208	-0.0651481	0.94192	7	0.458885	9.41144
KLMA_20025	LSM5	U4/U6 x U5 tri-snRNP complex	9.75849	10.2211	10.2911	10.2883	95.836	171.527	183.647	198.481	0.462591	0.532646	0.529777	2	0.221895	10.1397
KLMA_70167	TDA2	cytoplasm	11.1842	10.7873	10.6677	10.6025	201.979	200.757	188.159	198.426	-0.396836	-0.516491	-0.581722	8	0.225748	10.8104
KLMA_10039	KLMA_10039	fungal-type vacuole membrane	11.5441	10.6746	10.3802	9.99983	389.306	281.376	231.748	198.292	-0.86951	-1.16393	-1.54427	8	0.569112	10.6497
KLMA_10339	YAP1801	actin cortical patch	14.1383	13.2468	13.329	12.8584	308.335	217.071	234.93	198.233	-0.891526	-0.809361	-1.27991	8	0.465502	13.3931
KLMA_50326	GYP5	GTPase activator activity	13.5523	12.7445	12.7326	13.3701	158.095	118.107	119.458	198.221	-0.807807	-0.819723	-0.182152	5	0.367062	13.0999
KLMA_10183	RPN4	transcription factor activity, sequence-specific DNA binding	13.7824	13.1273	13.0765	13.0954	224.901	186.641	184.383	198.078	-0.655138	-0.70589	-0.687037	8	0.296169	13.2704
KLMA_50188	MRP20	mitochondrial large ribosomal subunit	11.2203	11.5054	11.3472	11.7224	98.1503	156.887	142.986	197.982	0.285137	0.126877	0.502064	7	0.187473	11.4488
KLMA_20259	ARO8	L-methionine biosynthetic process from methylthioadenosine	13.4466	13.1809	13.1587	12.7639	221.585	241.48	241.78	197.583	-0.265751	-0.287937	-0.682701	3	0.243643	13.1375
KLMA_40115	HEM13	protoporphyrinogen IX biosynthetic process	11.3078	11.8221	11.5337	12.1541	77.4375	144.34	120.511	197.51	0.514339	0.225964	0.846315	7	0.31722	11.7044
KLMA_50017	BDH2	diacetyl reductase ((R)-acetoin forming) activity	15.4235	13.822	13.3889	12.3803	1134.17	490.405	368.88	196.43	-1.60152	-2.03456	-3.0432	8	1.09683	13.7536
KLMA_10180	ARG1	arginine biosynthetic process	14.444	13.4045	13.7494	12.4699	524.035	332.536	431.023	196.322	-1.03951	-0.694652	-1.97414	3	0.71107	13.517
KLMA_30598	OAF1	positive regulation of chromatin silencing at telomere	10.404	11.2914	11.6257	13.5345	16.0863	38.2131	49.1353	196.233	0.887387	1.22169	3.13042	7	1.14197	11.7139
KLMA_50031	KLMA_50031	lipoate synthase activity	12.3056	12.1817	12.0836	12.3489	133.993	160.818	153.247	196.046	-0.123956	-0.222097	0.0432644	5	0.104455	12.23
KLMA_30589	GCV3	glycine decarboxylation via glycine cleavage system	12.1639	11.5597	11.3142	11.2456	258.453	221.856	190.666	194.23	-0.604247	-0.849734	-0.918339	8	0.361778	11.5708
KLMA_50319	MSS51	extrinsic component of mitochondrial inner membrane	11.0074	11.9334	12.3358	12.5343	47.5079	119.938	160.215	194.223	0.925966	1.32835	1.52683	2	0.587126	11.9527
KLMA_80405	APE4	fungal-type vacuole lumen	12.1226	12.2809	12.2863	12.7808	86.5283	126.745	129.234	194.142	0.158352	0.163706	0.658275	7	0.247456	12.3676
KLMA_30424	KLMA_30424	proline catabolic process to glutamate	14.7639	13.4981	13.0736	12.9604	476.918	260.943	197.161	193.966	-1.26581	-1.69028	-1.8035	8	0.71563	13.574
KLMA_40602	NPL3	negative regulation of termination of RNA polymerase II transcription, poly(A)-coupled	12.1746	11.8711	11.7569	12.1865	136.048	143.736	135.278	193.86	-0.303528	-0.417778	0.0118954	5	0.187746	11.9973
KLMA_10692	MSW1	mitochondrial tryptophanyl-tRNA aminoacylation	10.1763	10.7419	10.9778	12.3444	30.3069	58.1646	69.9628	193.727	0.565571	0.80146	2.1681	7	0.796646	11.0601
KLMA_20770	dnaJ	extrinsic component of mitochondrial inner membrane	11.2631	11.9496	12.3629	12.6533	52.4318	109.366	148.497	193.444	0.686493	1.09972	1.39015	2	0.522222	12.0572
KLMA_40617	KLMA_40617	transcriptional activator activity, RNA polymerase II core promoter proximal region sequence-specific binding	6.57648	9.71787	9.63293	11.7006	3.92769	44.4893	42.7454	193.223	3.14139	3.05645	5.12415	2	1.83168	9.40698
KLMA_60383	ERG10	acetyl-CoA C-acetyltransferase activity	10.2738	12.4054	12.0968	12.4254	30.6198	175.658	144.757	193.195	2.13161	1.82298	2.15159	2	0.890926	11.8004
KLMA_60304	CLU1	cytoplasm	14.4647	14.1912	14.4813	14.0877	174.671	188.896	235.659	193.024	-0.273542	0.0165625	-0.377058	3	0.170859	14.3062
KLMA_50525	TAF10	transcription factor activity, RNA polymerase II core promoter sequence-specific binding involved in preinitiation complex assembly	11.3115	10.8871	10.9601	11.3376	130.182	127.007	136.235	193.008	-0.424395	-0.351378	0.0260884	5	0.202331	11.1241
KLMA_40070	SMF3	fungal-type vacuole membrane	12.1602	11.7711	12.0739	12.6806	93.3828	93.2294	117.5	192.252	-0.389107	-0.0862971	0.520402	5	0.327553	12.1715
KLMA_30120	MRPL31	mitochondrial large ribosomal subunit	10.1248	10.2815	10.4677	10.7588	85.2058	123.795	144.588	192.182	0.156695	0.342861	0.63394	7	0.236	10.4082
KLMA_50500	ENT5	clathrin vesicle coat	13.3955	12.6167	12.4412	12.4747	255.791	194.966	176.37	191.933	-0.778787	-0.954295	-0.920756	8	0.388673	12.732
KLMA_30260	KLMA_30260	lipid particle	11.8625	11.3866	11.3005	12.6457	77.7047	73.0647	70.3384	191.63	-0.475931	-0.562016	0.783159	5	0.533732	11.7988
KLMA_80301	LTP1	protein tyrosine phosphatase activity	9.75827	10.1614	10.065	11.0444	53.7663	93.8865	88.729	191.549	0.403157	0.306737	1.28613	7	0.478206	10.2573
KLMA_20218	SKG1	cellular bud membrane	12.511	12.0964	12.0681	12.2503	161.588	158.354	158.447	191.424	-0.414549	-0.442891	-0.260676	6	0.175648	12.2314
KLMA_30385	END3	actin cortical patch	12.8828	12.1	11.7707	12.3523	194.282	147.637	119.905	191.419	-0.782801	-1.11215	-0.530488	6	0.40632	12.2764
KLMA_30721	IMP2'	transcription coactivator activity	13.4164	12.3366	11.9801	12.2545	297.85	183.949	146.556	191.064	-1.07979	-1.43636	-1.16191	6	0.547055	12.4969
KLMA_20565	SPT3	regulation of transcription, DNA-templated	11.7972	11.2788	11.2115	12.1098	106.579	98.143	94.5874	190.883	-0.518453	-0.585761	0.31254	5	0.371787	11.5993
KLMA_20741	ced-10	fungal-type vacuole membrane	11.9138	11.3253	11.4216	11.7684	148.472	129.207	140.612	190.483	-0.588569	-0.492227	-0.14543	6	0.241838	11.6073
KLMA_60034	KLMA_60034	peptide-N4-(N-acetyl-beta-glucosaminyl)asparagine amidase activity	13.6323	13.0834	13.2762	13.2151	178.94	159.817	186.43	190.106	-0.548898	-0.356144	-0.417278	6	0.203172	13.3018
KLMA_50526	CDC37	regulation of stress-activated MAPK cascade	12.5764	11.9708	12.1247	12.688	121.051	104.035	118.051	189.989	-0.605559	-0.45166	0.111603	5	0.299836	12.3399
KLMA_60434	PRO3	L-proline biosynthetic process	12.0142	11.5361	11.6563	11.922	142.535	134.434	148.131	189.802	-0.47811	-0.357834	-0.0922125	5	0.1935	11.7821
KLMA_20288	CYS4	cysteine biosynthetic process via cystathionine	11.8183	13.0198	13.0392	12.6984	72.6274	217.181	225.358	189.498	1.20153	1.22093	0.880134	4	0.495529	12.6439
KLMA_40373	OM45	integral component of mitochondrial outer membrane	15.66	15.2289	15.6318	12.8782	913.66	887.024	1190.01	189.412	-0.4311	-0.0281876	-2.78182	3	1.15097	14.8497
KLMA_30242	CUE5	cytoplasm	14.0255	12.8998	12.6445	12.3946	407.594	245.209	208.922	189.329	-1.12566	-1.38094	-1.6309	8	0.623341	12.9911
KLMA_20670	EAR1	protein targeting to vacuole involved in ubiquitin-dependent protein catabolic process via the multivesicular body sorting pathway	14.1271	12.9788	12.8695	12.6366	372.906	219.846	208.039	188.957	-1.14827	-1.25762	-1.49051	8	0.575818	13.153
KLMA_30594	PRE10	proteasome-mediated ubiquitin-dependent protein catabolic process	12.0123	11.3024	11.0698	11.8187	151.464	121.068	105.947	187.975	-0.709838	-0.94249	-0.193586	6	0.38006	11.5508
KLMA_80346	SHP1	ER-associated ubiquitin-dependent protein catabolic process	13.0035	12.1667	12.0757	12.4072	199.698	146.189	140.273	187.524	-0.836716	-0.927727	-0.596296	6	0.361617	12.4133
KLMA_40573	USA1	Hrd1p ubiquitin ligase ERAD-L complex	13.7757	13.1434	13.2442	13.4562	163.533	137.53	150.508	187.459	-0.632301	-0.531482	-0.319498	6	0.242036	13.4049
KLMA_20021	SPT15	transcription factor activity, RNA polymerase II core promoter sequence-specific binding involved in preinitiation complex assembly	11.1205	11.1403	11.053	11.5547	93.9747	125.28	119.608	186.976	0.0198183	-0.0675335	0.43416	7	0.197556	11.2171
KLMA_50467	RIB5	riboflavin biosynthetic process	11.413	11.0706	10.8402	11.5951	113.142	116.711	101.505	186.5	-0.342465	-0.572822	0.182038	5	0.293314	11.2297
KLMA_40086	SNF7	endosome membrane	13.5281	12.4672	12.2296	11.6856	468.704	295.677	254.382	186.257	-1.06092	-1.29857	-1.84249	8	0.669411	12.4776
KLMA_60237	AZF1	transcriptional activator activity, RNA polymerase II core promoter proximal region sequence-specific binding	13.8326	13.2831	13.2422	13.4111	174.709	155.258	153.677	186.146	-0.549498	-0.590385	-0.421452	6	0.233818	13.4422
KLMA_50248	TPK1	cAMP-dependent protein kinase activity	12.7324	11.7301	11.9759	12.6436	139.853	91.151	110.027	186.046	-1.00225	-0.756424	-0.0887559	5	0.427583	12.2705
KLMA_70056	TUB2	polar microtubule	10.4118	10.5621	10.632	12.5426	29.8637	43.3326	46.3966	185.789	0.150333	0.220171	2.13077	7	0.872807	11.0371
KLMA_40607	KLMA_40607	mitochondrial large ribosomal subunit	9.32408	9.65316	9.59253	9.87513	89.971	144.736	141.595	185.686	0.329075	0.268443	0.551048	2	0.196345	9.61123
KLMA_70321	KLMA_70321	integral component of mitochondrial outer membrane	11.8626	11.1539	11.0852	10.9352	248.714	200.124	193.567	185.601	-0.708651	-0.777369	-0.927401	8	0.357215	11.2592
KLMA_30178	BBC1	actin cortical patch	14.2847	13.7128	13.7813	13.5165	202.33	177.907	190.456	185.477	-0.571954	-0.503456	-0.768263	8	0.283304	13.8238
KLMA_20377	KLMA_20377	mitochondrion	9.9398	10.9391	10.6348	11.8063	35.9347	93.5832	77.2489	185.436	0.999328	0.694998	1.86653	7	0.670017	10.83
KLMA_80320	KLMA_80320	---	11.259	11.0194	11.1594	11.4234	115.227	127.029	142.794	185.382	-0.239623	-0.0996165	0.164401	5	0.147249	11.2153
KLMA_10069	HBN1	nucleus	9.17009	10.2664	10.602	11.3025	28.8245	81.005	104.375	185.028	1.09635	1.43193	2.13243	2	0.769596	10.3353
KLMA_10530	KLMA_10530	mitochondrial crista junction	12.9242	11.7287	11.7475	11.0024	492.565	281.203	290.762	184.496	-1.19541	-1.17669	-1.92171	8	0.688726	11.8507
KLMA_60097	HMS1	positive regulation of pseudohyphal growth by positive regulation of transcription from RNA polymerase II promoter	15.4738	14.4838	14.3384	13.5835	450.058	296.777	273.265	184.337	-0.990067	-1.13543	-1.89036	8	0.672887	14.4699
KLMA_10623	MIA40	mitochondrial inner membrane	12.6684	12.7591	12.8341	12.3051	165.778	230.771	248.242	184.26	0.0906961	0.165753	-0.363299	1	0.202997	12.6417
KLMA_30658	RML2	mitochondrial large ribosomal subunit	11.5865	12.0771	12.0875	12.3568	76.2523	140.392	144.104	184.195	0.490521	0.500984	0.770209	2	0.277898	12.027
KLMA_30336	VTI1	late endosome membrane	12.1228	11.2839	11.157	11.4873	198.466	145.265	135.53	184.139	-0.838911	-0.965885	-0.635539	6	0.371418	11.5128
KLMA_10512	FMP10	mitochondrial membrane	13.2516	12.366	12.2601	11.8445	344.205	243.756	230.828	184.116	-0.885582	-0.991452	-1.40705	8	0.512524	12.4305
KLMA_20300	CDC55	negative regulation of exit from mitosis	13.0165	11.7915	11.9669	12.5388	181.375	101.571	116.338	184.113	-1.22502	-1.04966	-0.477741	6	0.483925	12.3284
KLMA_70279	VPS4	endosome membrane	12.6952	11.9075	11.797	12.4643	151.235	114.757	108.201	183.932	-0.787659	-0.898186	-0.23086	6	0.374834	12.216
KLMA_60292	RNA1	chromatin silencing at telomere	11.5429	11.9805	11.7827	12.3051	75.5281	133.746	118.963	183.732	0.437554	0.239748	0.762229	7	0.279224	11.9028
KLMA_20745	MRPL22	mitochondrial large ribosomal subunit	11.5207	11.435	11.457	11.9194	97.7728	120.047	123.84	183.704	-0.0856995	-0.0636877	0.398678	7	0.196728	11.583
KLMA_30471	KLMA_30471	nucleus	11.7795	10.5702	10.5274	12.4894	79.892	45.4011	44.5807	183.283	-1.20931	-1.2521	0.709915	5	0.831752	11.3416
KLMA_50417	ERP4	endoplasmic reticulum membrane	10.0823	11.202	11.1203	11.4076	50.9556	145.171	139.858	183.249	1.11972	1.038	1.32529	2	0.513511	10.9531
KLMA_70202	TOM20	integral component of mitochondrial outer membrane	10.7844	11.2707	11.2444	11.2189	94.2185	172.516	173.03	183.168	0.486333	0.460062	0.434514	2	0.200157	11.1296
KLMA_60459	TOM40	mitochondrial outer membrane translocase complex	12.5692	12.846	12.8592	12.2621	154.753	245.365	252.26	182.742	0.276819	0.289986	-0.307099	1	0.244013	12.6341
KLMA_20184	DSE4	glucan endo-1,3-beta-D-glucosidase activity	11.1802	10.1291	10.4929	13.6149	23.43	14.4324	18.738	182.631	-1.05111	-0.687374	2.43468	5	1.35866	11.3543
KLMA_10655	CDR4	ATPase activity, coupled to transmembrane movement of substances	15.2537	14.8433	14.7111	14.3184	246.04	242.092	226.133	182.519	-0.410443	-0.542618	-0.935337	3	0.334006	14.7816
KLMA_20161	GGC1	mitochondrial inner membrane	11.6249	11.8942	11.8835	11.9229	103.624	163.609	165.449	182.201	0.269266	0.258592	0.297935	2	0.120058	11.8314
KLMA_60402	PDAT9	iron ion binding	11.9817	12.0121	12.7126	12.8263	71.5963	95.549	158.639	182.052	0.0304121	0.73097	0.844639	7	0.388533	12.3832
KLMA_40486	PMT4	dolichyl-phosphate-mannose-protein mannosyltransferase activity	11.1875	12.7204	13.2011	13.2789	30.0007	113.356	161.746	181.815	1.53293	2.01364	2.0914	2	0.841411	12.597
KLMA_60065	CRM1	ribosomal large subunit export from nucleus	13.7315	13.3013	13.2853	13.7806	123.506	119.734	120.781	181.528	-0.430207	-0.446216	0.0490492	5	0.232086	13.5247
KLMA_10743	COS111	---	13.3891	12.7538	12.6267	13.1159	154.074	131.091	121.276	181.449	-0.635229	-0.762382	-0.273155	6	0.300621	12.9714
KLMA_40539	ALG2	endoplasmic reticulum membrane	12.154	12.1087	11.9911	12.6871	88.3638	111.825	105.099	181.237	-0.0453334	-0.162964	0.533107	7	0.2676	12.2352
KLMA_60310	NFU1	intracellular sequestering of iron ion	13.2117	11.9588	11.6921	11.6732	366.436	201.142	170.446	181.207	-1.25286	-1.51962	-1.53848	8	0.632404	12.1339
KLMA_40185	GET4	TRC complex	11.8239	11.3459	11.1334	11.898	118.134	110.922	97.6411	180.559	-0.478007	-0.690478	0.0740953	5	0.320671	11.5503
KLMA_20511	RSM18	mitochondrion	10.7275	10.76	10.5299	10.9471	106.755	143.041	124.625	180.525	0.032586	-0.1976	0.219675	5	0.148002	10.7411
KLMA_30478	RPN2	regulation of protein catabolic process	13.5158	13.0074	13.1163	13.5556	123.652	113.648	125.055	180.432	-0.508365	-0.39944	0.0397709	5	0.240415	13.2988
KLMA_30660	VMA8	proton-transporting ATPase activity, rotational mechanism	12.343	12.0047	11.6429	11.899	172.21	178.074	141.358	180.323	-0.338275	-0.700043	-0.443947	6	0.251148	11.9724
KLMA_50086	MRPL27	mitochondrial large ribosomal subunit	9.83198	10.1055	10.1737	10.8374	62.0098	98.3713	104.249	180.224	0.27355	0.341689	1.00539	7	0.369383	10.2371
KLMA_20418	ROT1	endoplasmic reticulum membrane	12.3719	11.7943	11.7077	11.6011	216.464	189.673	182.503	180.137	-0.577609	-0.664207	-0.770823	8	0.298451	11.8687
KLMA_10680	CDC3	cellular bud neck septin ring	11.889	12.2325	12.2089	12.62	75.6293	125.584	126.159	180.06	0.343482	0.319946	0.730976	7	0.259124	12.2376
KLMA_80080	PAM18	mitochondrial inner membrane	10.4687	10.5023	10.4773	11.0798	81.9614	109.719	109.817	179.935	0.0335677	0.00857018	0.61107	7	0.258813	10.632
KLMA_20510	KLMA_20510	ribosome	13.0491	12.3184	12.451	12.3998	198.788	156.658	175.206	179.879	-0.730728	-0.598153	-0.649308	8	0.289415	12.5546
KLMA_30292	ADK2	adenylate kinase activity	10.6707	10.6753	10.8033	11.5037	70.579	93.0582	103.333	179.796	0.00461263	0.132615	0.832979	7	0.345013	10.9132
KLMA_70355	KLMA_70355	plasma membrane	12.8027	11.4935	11.1273	10.1528	781.365	410.221	327.105	179.781	-1.30919	-1.6754	-2.64986	8	0.949466	11.3941
KLMA_40313	CCS1	metal ion transport	10.8367	10.6483	10.4757	11.578	73.6797	86.7467	76.6474	179.288	-0.188358	-0.360998	0.741297	5	0.420151	10.8846
KLMA_30726	SNO3	glutamine metabolic process	13.3272	12.1759	11.6962	11.3981	476.761	280.764	205.246	179.192	-1.15127	-1.63103	-1.92909	8	0.734467	12.1494
KLMA_20251	KLMA_20251	nucleus	10.3915	10.5388	10.1975	11.1634	71.2012	103.179	83.0116	179.004	0.147306	-0.194023	0.771873	7	0.361825	10.5728
KLMA_60553	KLMA_60553	cellular amino acid metabolic process	12.2281	11.5418	11.7939	12.4817	104.853	84.9461	103.763	178.8	-0.686297	-0.434184	0.253546	5	0.366029	12.0114
KLMA_80241	KLMA_80241	nuclear chromatin	9.89926	10.6253	10.3953	12.6464	18.7847	39.2567	34.1407	178.721	0.726059	0.496004	2.74713	7	1.04658	10.8916
KLMA_30328	PPQ1	magnesium-dependent protein serine/threonine phosphatase activity	14.2482	13.0281	12.8726	12.6444	376.731	211.635	193.709	178.449	-1.22009	-1.37564	-1.60381	8	0.621325	13.1983
KLMA_70097	RSM7	mitochondrial small ribosomal subunit	11.1252	11.4059	11.3678	11.8127	77.895	123.788	122.958	178.252	0.280706	0.242647	0.687491	7	0.246871	11.4279
KLMA_30585	HAP5	carbon catabolite activation of transcription from RNA polymerase II promoter	9.40118	9.80844	9.87307	10.9424	42.1597	72.8489	77.6827	177.745	0.407269	0.471891	1.54124	7	0.569955	10.0063
KLMA_10260	PLB	phospholipid catabolic process	16.0207	15.0746	14.402	13.0142	1007.38	683.352	439.63	177.541	-0.946089	-1.61875	-3.00649	3	1.09481	14.6279
KLMA_80296	YSA1	mitochondrion	12.0891	11.0453	10.985	11.4573	191.704	121.393	118.768	177.461	-1.04385	-1.10415	-0.631864	6	0.440486	11.3942
KLMA_70089	KLMA_70089	---	10.2474	9.68312	9.95902	9.86894	158.242	141.56	172.928	177.347	-0.564328	-0.288427	-0.378507	6	0.203668	9.93963
KLMA_10734	LSM7	U4/U6 x U5 tri-snRNP complex	10.2605	10.3251	10.1955	10.4538	106.666	146.282	136.229	177.339	0.0646392	-0.064951	0.193296	7	0.0954588	10.3087
KLMA_30551	SEC18	vesicle fusion with Golgi apparatus	13.0714	12.7061	12.7544	13.2253	111.084	113.636	119.015	176.888	-0.365384	-0.317054	0.153843	5	0.216704	12.9393
KLMA_80267	IZH1	cellular zinc ion homeostasis	11.2839	11.515	11.7396	11.8907	77.9386	119.565	142.511	176.069	0.231136	0.45577	0.606813	7	0.229644	11.6073
KLMA_20364	TPD3	mitotic spindle assembly checkpoint	13.4138	12.6459	12.4306	12.9156	175.176	135.571	118.475	176.006	-0.767891	-0.983111	-0.49817	6	0.367302	12.8515
KLMA_40221	MRPS9	mitochondrion	10.9533	11.3745	11.3566	11.8371	66.9311	116.959	117.85	175.774	0.421142	0.403238	0.883714	7	0.312856	11.3804
KLMA_80231	KLMA_80231	integral component of membrane	14.1002	12.9247	12.3559	11.8169	593.291	343.377	236.703	175.719	-1.17551	-1.74429	-2.28322	8	0.846997	12.7994
KLMA_70218	SSO1	fungal-type vacuole membrane	11.0217	11.7505	11.5561	11.8051	71.7522	155.704	139.041	175.718	0.728755	0.534426	0.783404	2	0.309552	11.5333
KLMA_10800	ATG21	vacuolar membrane	10.7406	10.7585	11.2121	12.224	42.964	56.7409	79.094	175.332	0.017964	0.471519	1.48345	7	0.602113	11.2338
KLMA_70435	AIM45	mitochondrial matrix	12.3377	11.9306	11.8078	12.0574	148.264	146.803	136.972	175.221	-0.407128	-0.529944	-0.280338	6	0.196635	12.0334
KLMA_60259	LSM12	cytoplasmic stress granule	10.3936	10.6266	10.6115	11.1325	72.2708	109.806	110.923	175.146	0.23299	0.21789	0.73898	7	0.271068	10.691
KLMA_40268	PNC1	chromatin silencing at rDNA	11.2883	11.0406	10.9741	11.3978	114.201	125.684	122.106	175.07	-0.247705	-0.314208	0.109513	5	0.173862	11.1752
KLMA_80382	LSM4	U4/U6 x U5 tri-snRNP complex	10.8853	10.5405	10.718	11.0661	107.02	109.921	126.83	174.974	-0.344846	-0.167365	0.180801	5	0.195039	10.8025
KLMA_20150	YTA12	m-AAA complex	13.6321	13.1077	13.3194	13.3398	148.497	135.708	159.448	174.379	-0.524454	-0.312709	-0.292374	6	0.186653	13.3498
KLMA_80039	YPT7	fungal-type vacuole membrane	11.7773	10.5139	10.8596	11.3033	166.734	91.2835	117.962	174.023	-1.26338	-0.91771	-0.473986	6	0.474506	11.1135
KLMA_30367	KLMA_30367	cytoplasm	11.673	11.4272	11.0309	11.8197	110.712	121.799	94.4025	173.908	-0.245828	-0.64217	0.146655	5	0.298715	11.4877
KLMA_80252	TOA2	RNA polymerase II transcription factor activity, TBP-class protein binding, involved in preinitiation complex assembly	10.462	10.1843	10.2902	10.419	122.346	131.885	144.8	173.624	-0.277685	-0.171809	-0.0430242	5	0.109356	10.3389
KLMA_20335	MRPL51	mitochondrial large ribosomal subunit	9.84734	10.1631	9.95615	10.7545	63.5895	103.591	91.6554	173.5	0.315804	0.108805	0.907139	7	0.350387	10.1803
KLMA_50434	PIS1	mitochondrial outer membrane	10.8519	11.2492	11.4134	11.4929	77.4297	133.199	152.343	173.349	0.397337	0.561579	0.640997	2	0.24708	11.2518
KLMA_50211	KLMA_50211	integral component of membrane	12.1514	11.9031	11.7921	11.6716	165.21	182.564	171.734	172.949	-0.24824	-0.359237	-0.479736	8	0.176998	11.8796
KLMA_30675	CLG1	cyclin-dependent protein serine/threonine kinase regulator activity	12.1567	12.5107	12.3605	12.3412	106.616	178.132	163.443	172.694	0.35392	0.203764	0.184488	4	0.125608	12.3423
KLMA_30441	FYV4	mitochondrion	10.4629	10.1739	10.0303	10.5824	111.706	118.438	109.372	172.519	-0.288981	-0.432637	0.119517	5	0.220419	10.3124
KLMA_70250	SEC13	ER to Golgi transport vesicle membrane	11.2564	11.3261	11.3137	11.8411	80.15	109.751	111.283	172.042	0.0696743	0.0572283	0.584679	7	0.236322	11.4343
KLMA_20634	PEX11	integral component of peroxisomal membrane	15.414	14.4533	14.5196	11.4574	1840.07	1264.22	1318.38	171.724	-0.960784	-0.894444	-3.95668	3	1.49448	13.9611
KLMA_60054	KLMA_60054	cell wall biogenesis	12.3952	12.2654	12.1701	12.7689	93.4051	111.483	106.448	171.631	-0.12986	-0.225121	0.37366	5	0.227529	12.3999
KLMA_60272	MNN2	Golgi membrane	13.3376	13.2726	13.1858	13.0692	145.552	182.316	174.889	171.523	-0.0650208	-0.151732	-0.268345	3	0.100535	13.2163
KLMA_50189	ORM1	SPOTS complex	12.6422	11.5982	11.5096	11.2467	309.762	198.509	188.57	171.505	-1.04395	-1.13255	-1.39546	8	0.531528	11.7492
KLMA_10805	KLMA_10805	mitochondrion	9.53256	11.8582	12.1811	12.0925	20.8154	133.523	168.227	171.028	2.32562	2.64854	2.55995	2	1.09384	11.4161
KLMA_10141	SLA2	actin cortical patch	13.5334	12.8204	12.6158	13.0693	165.779	132.396	117.271	170.863	-0.713029	-0.917616	-0.464142	6	0.342354	13.0097
KLMA_10608	KLMA_10608	---	10.5076	10.5554	11.8519	12.2997	33.8698	46.1546	114.946	170.809	0.0477821	1.34424	1.79208	7	0.788381	11.3037
KLMA_20148	AIP1	actin cortical patch	13.0173	12.6002	12.4686	12.8869	131.433	128.852	119.782	170.75	-0.41705	-0.548701	-0.130435	6	0.218867	12.7432
KLMA_50606	YPD1	nucleus	9.93894	9.61199	9.45583	10.663	71.7668	74.292	68.9146	170.561	-0.326947	-0.483106	0.724038	5	0.464399	9.91744
KLMA_10052	GID7	negative regulation of gluconeogenesis	13.9239	12.5986	12.5921	13.0915	214.156	112.003	113.541	170.556	-1.32533	-1.3318	-0.832473	6	0.542877	13.0515
KLMA_60158	SEC11	signal peptidase complex	10.6696	10.5858	10.4809	10.9858	94.741	116.994	111.183	170.52	-0.0837932	-0.188643	0.316261	5	0.188513	10.6805
KLMA_70234	RPN5	proteasome storage granule	12.1871	11.8358	11.5987	12.393	104.224	106.982	92.4398	170.492	-0.351297	-0.5884	0.20588	5	0.30716	12.0037
KLMA_80177	SFC1	succinate:fumarate antiporter activity	13.5001	12.6879	12.6023	11.856	379.918	279.372	268.832	170.395	-0.812183	-0.897758	-1.64406	3	0.582281	12.6616
KLMA_10181	KLMA_10181	dipeptidyl-peptidase activity	12.76	13.4091	13.2302	12.9806	102.027	209.418	189.052	170.222	0.649118	0.47026	0.220655	4	0.246102	13.095
KLMA_30201	PBP1	mRNA polyadenylation	12.9118	12.6126	12.5418	13.1385	101.945	108.193	105.091	169.638	-0.299273	-0.369999	0.226669	5	0.239201	12.8012
KLMA_70064	UBC9	condensed nuclear chromosome	11.2371	10.5995	10.5842	10.8491	151.251	127.797	129.045	169.574	-0.637549	-0.652866	-0.387997	6	0.264092	10.8175
KLMA_70017	CDC60	leucyl-tRNA aminoacylation	12.5482	13.6376	13.5741	13.6891	54.0197	150.341	146.74	169.278	1.08941	1.02584	1.14089	2	0.471748	13.3623
KLMA_80119	HHT1	nucleosome	11.8568	13.4106	13.1529	10.6828	269.061	1027.86	879.943	169.201	1.55382	1.29609	-1.17398	1	1.09204	12.2758
KLMA_10813	SSE1	ATP binding	12.8655	13.8077	13.702	13.0035	106.29	266.374	252.947	168.83	0.942238	0.836505	0.13805	1	0.414755	13.3447
KLMA_80176	KLMA_80176	alditol:NADP+ 1-oxidoreductase activity	11.572	11.0966	11.4388	11.7649	103.313	97.582	125.767	168.655	-0.4754	-0.133133	0.192916	5	0.243804	11.4681
KLMA_70139	ATH1	fungal-type vacuole	14.2787	13.8857	14.422	13.7615	169.17	168.388	251.518	168.217	-0.393052	0.14323	-0.517253	3	0.271778	14.087
KLMA_10427	GAL80	regulation of transcription, DNA-templated	13.6452	12.503	12.691	12.4446	274.472	163.14	187.362	168.082	-1.14216	-0.954115	-1.20054	8	0.484487	12.821
KLMA_20706	CDC34	SCF-dependent proteasomal ubiquitin-dependent protein catabolic process	12.5072	11.9659	11.7421	11.8124	191.22	171.583	149.869	167.964	-0.541334	-0.765117	-0.694852	8	0.299984	12.0069
KLMA_60523	COP1	COPI vesicle coat	13.4439	13.3375	13.4039	13.779	90.7681	110.333	117.818	167.844	-0.106399	-0.0400497	0.335065	7	0.170513	13.4911
KLMA_20062	PPA2	mitochondrion	12.4029	11.7464	11.5971	11.7657	183.004	151.732	139.289	167.536	-0.656481	-0.805748	-0.637153	6	0.309964	11.878
KLMA_60382	KLMA_60382	D-gluconate catabolic process	8.99166	9.95215	10.062	11.0453	27.4405	70.0008	77.2923	167.498	0.960486	1.07035	2.0536	7	0.727116	10.0128
KLMA_60311	PTM1	early endosome membrane	13.5621	12.6972	12.6827	12.55	237.893	170.777	172.485	167.469	-0.864913	-0.879404	-1.01208	8	0.401964	12.873
KLMA_80153	PFK26	fructose-2,6-bisphosphate 2-phosphatase activity	12.5692	11.9327	11.8961	12.765	102.983	86.6169	86.1776	167.334	-0.636521	-0.673049	0.195807	5	0.382876	12.2908
KLMA_80065	PDX1	mitochondrial pyruvate dehydrogenase complex	12.63	12.7159	12.8577	12.1281	149.705	207.951	233.86	167.191	0.0859126	0.227796	-0.501817	1	0.274885	12.5829
KLMA_70295	KLMA_70295	integral component of mitochondrial outer membrane	9.10192	9.26757	8.87124	9.14308	109.745	159.741	123.787	167.022	0.165652	-0.230684	0.0411604	5	0.143359	9.09595
KLMA_40239	KLMA_40239	mitochondrial small ribosomal subunit	10.988	11.0513	11.1165	11.7048	70.8333	97.6867	103.324	166.797	0.0633305	0.128497	0.71675	7	0.286302	11.2151
KLMA_20239	RMD9	mitochondrial inner membrane	13.5961	13.675	13.3014	12.985	179.008	247.2	196.719	166.412	0.0788974	-0.294775	-0.611109	3	0.271843	13.3894
KLMA_60525	SOK2	transcription factor activity, sequence-specific DNA binding	12.5809	12.221	12.7852	12.6731	106.362	108.124	163.531	166.405	-0.359925	0.20432	0.0922149	5	0.211419	12.5651
KLMA_10091	ATG26	sterol 3-beta-glucosyltransferase activity	14.6946	13.6095	13.5936	13.833	212.696	131.614	133.018	166.296	-1.08507	-1.10099	-0.861537	6	0.449956	13.9327
KLMA_80321	AIM39	mitochondrial membrane	13.0763	11.6693	11.6039	12.0091	243.834	120.927	117.135	166.138	-1.40701	-1.47234	-1.06714	6	0.590033	12.0897
KLMA_R533	KLMA_R533	---	15.9952	15.5963	15.229	12.5994	1100.57	1071.17	846.827	165.958	-0.398836	-0.766119	-3.39572	3	1.33013	14.855
KLMA_R536	KLMA_R536	---	15.9931	15.594	15.2283	12.5976	1099.06	1069.48	846.362	165.804	-0.399057	-0.764827	-3.39543	3	1.33007	14.8533
KLMA_50063	IKS1	protein serine/threonine kinase activity	12.5324	12.385	12.3612	12.4726	121.424	143.236	144.69	165.581	-0.14746	-0.171195	-0.0597961	6	0.0685955	12.4378
KLMA_80213	PTC5	mitochondrial intermembrane space	12.9338	12.5002	12.5853	12.6684	140.178	135.984	146.839	165.541	-0.433599	-0.348547	-0.265458	6	0.162475	12.6719
KLMA_30095	KLMA_30095	SRP-dependent cotranslational protein targeting to membrane, signal sequence recognition	11.4043	10.9422	10.6863	10.8065	174.423	165.657	141.104	165.43	-0.462169	-0.717994	-0.59779	8	0.272116	10.9598
KLMA_40133	KLMA_40133	kinase activity	15.5978	14.5615	14.4518	13.1367	628.038	400.105	378.3	165.406	-1.03627	-1.14594	-2.46108	3	0.873774	14.4369
KLMA_40152	NYV1	fungal-type vacuole membrane	11.6028	10.85	10.6728	11.3873	132.008	102.673	92.2859	165.291	-0.752853	-0.930027	-0.215533	6	0.379868	11.1282
KLMA_80189	RDS1	positive regulation of chromatin silencing at telomere	11.1679	12.1975	12.3939	13.5784	21.7942	57.9983	67.7983	165.226	1.02956	1.22593	2.4105	7	0.85594	12.3344
KLMA_10592	KYE1	2-enoate reductase activity	12.2999	12.2565	12.0278	12.199	123.084	156.043	135.742	164.811	-0.0434137	-0.272081	-0.100872	6	0.103377	12.1958
KLMA_40265	MRP1	mitochondrial small ribosomal subunit	11.277	11.3913	11.3073	11.7599	82.842	117.396	112.737	164.665	0.114256	0.0303154	0.482922	7	0.192841	11.4339
KLMA_10524	SES1	seryl-tRNA aminoacylation	11.71	12.6621	12.3345	12.3956	71.9878	181.875	147.916	164.527	0.952086	0.624478	0.685578	4	0.348976	12.2756
KLMA_50003	KLMA_50003	cytoplasm	13.2407	12.6501	12.4988	12.3044	221.759	192.628	176.826	164.452	-0.590623	-0.741865	-0.936295	8	0.349644	12.6735
KLMA_20804	AIM41	mitochondrion	10.3075	10.3723	10.4391	10.7157	85.7679	117.474	125.381	164.442	0.0647629	0.131597	0.408105	7	0.155497	10.4587
KLMA_10441	RER1	COPI-coated vesicle	9.41883	10.4534	10.7279	11.0238	37.0991	99.031	122.157	164.356	1.03454	1.30906	1.60494	2	0.604566	10.406
KLMA_80314	MRPL36	mitochondrial large ribosomal subunit	10.4072	10.3679	10.4158	10.938	79.5218	101.361	106.528	164.287	-0.0393816	0.00851027	0.530782	7	0.234987	10.5322
KLMA_70123	GLN1	glutamine biosynthetic process	13.8124	13.3218	13.007	12.082	387.405	357.701	293.273	164.191	-0.490665	-0.805457	-1.73046	3	0.63126	13.0558
KLMA_40631	KLMA_40631	cytoplasm	13.2393	12.6522	12.4897	12.3016	221.522	192.908	175.709	164.122	-0.587052	-0.749601	-0.937736	8	0.350952	12.6707
KLMA_50252	KLMA_50252	mitochondrial membrane	10.5647	10.0208	9.74927	10.9678	85.7917	76.671	64.7172	163.926	-0.543947	-0.815463	0.403057	5	0.472932	10.3256
KLMA_60199	BUR6	negative cofactor 2 complex	10.1785	10.7104	10.532	10.9173	67.3253	127.283	115.199	163.879	0.531866	0.353453	0.738749	2	0.271183	10.5846
KLMA_20262	CHO1	mitochondrial outer membrane	12.7517	12.583	12.3502	11.62	247.79	288.521	250.83	163.86	-0.168746	-0.401475	-1.13169	3	0.431929	12.3262
KLMA_60023	NAP1	nuclear nucleosome	12.7673	12.6284	12.3302	12.2517	163.945	194.611	161.457	163.856	-0.138955	-0.437104	-0.51558	8	0.211111	12.4944
KLMA_60473	IMG1	mitochondrial large ribosomal subunit	10.1619	9.96306	10.3978	10.9704	65.1826	75.3938	102.186	163.472	-0.198824	0.235871	0.808539	7	0.377541	10.3733
KLMA_60164	CYT2	mitochondrial inner membrane	10.2763	10.648	10.9796	11.6085	45.5254	76.9085	98.6746	163.132	0.371774	0.703357	1.33225	7	0.489629	10.8781
KLMA_80270	RSM28	mitochondrial small ribosomal subunit	11.3999	11.4929	11.3223	11.8388	84.423	117.797	106.841	163.022	0.0930182	-0.0776368	0.438891	7	0.197303	11.5135
KLMA_10258	KLMA_10258	cytoplasm	10.1778	9.68821	10.256	10.8667	69.8168	65.1311	98.2468	162.802	-0.489637	0.0782019	0.688885	7	0.418682	10.2472
KLMA_40604	ERV25	endoplasmic reticulum membrane	10.2696	11.3625	11.2063	11.2501	57.6794	160.563	146.186	162.464	1.09287	0.936692	0.980495	2	0.438182	11.0221
KLMA_30571	fap2	L-lysine catabolic process	11.4151	11.5847	11.6192	12.3135	61.0967	90.1222	93.9611	162.336	0.169571	0.204066	0.898371	7	0.343863	11.7331
KLMA_80238	CYC3	mitochondrial inner membrane	11.383	11.4912	11.4185	11.7009	91.6327	129.354	125.644	162.091	0.108218	0.0354287	0.317897	7	0.123257	11.4984
KLMA_10607	FCJ1	integral component of mitochondrial inner membrane	14.0119	13.4309	13.3798	12.5085	307.19	268.505	264.436	161.966	-0.580924	-0.632055	-1.5034	3	0.536771	13.3328
KLMA_80312	GRS1	mitochondrial glycyl-tRNA aminoacylation	12.3094	13.0463	12.9813	12.8978	75.1327	163.679	159.727	161.713	0.736939	0.671929	0.588419	4	0.293051	12.8087
KLMA_70161	HRT1	SCF-dependent proteasomal ubiquitin-dependent protein catabolic process	10.5066	10.1024	9.7711	10.2294	132.19	130.361	105.668	161.566	-0.404182	-0.735487	-0.277223	6	0.264226	10.1524
KLMA_30141	EMP24	ER to Golgi transport vesicle	10.7139	11.6848	11.4974	11.1351	83.3169	213.024	190.456	161.371	0.97088	0.783565	0.42124	4	0.37102	11.2578
KLMA_30272	KLMA_30272	lipid particle	8.74748	10.8862	11.8472	12.601	7.85098	44.7143	89.5512	161.369	2.1387	3.09973	3.85349	2	1.4462	11.0205
KLMA_40396	VPS68	Vps55/Vps68 complex	11.4697	10.8843	10.7956	10.9752	158.308	138.542	132.862	161.243	-0.585382	-0.674155	-0.49456	6	0.261023	11.0312
KLMA_30679	SDT1	nucleotidase activity	11.0249	10.2884	10.3298	11.6934	70.8142	56.1396	58.0423	161.186	-0.736507	-0.695122	0.668541	5	0.57598	10.8341
KLMA_30357	KLMA_30357	endoplasmic reticulum membrane	12.0357	11.4571	11.6035	11.9452	119.847	104.585	118.101	160.936	-0.578539	-0.432167	-0.0905035	5	0.237961	11.7604
KLMA_10332	CPD1	2,3-cyclic-nucleotide 3-phosphodiesterase activity	11.2011	10.8749	11.0154	11.2408	108.177	112.781	127.472	160.874	-0.326135	-0.185704	0.0397342	5	0.147231	11.083
KLMA_40233	DID2	endosome membrane	12.1885	10.9654	10.6567	11.1205	230.815	129.808	106.433	160.822	-1.22313	-1.53181	-1.06805	6	0.576498	11.2328
KLMA_20729	SRP1	nuclear exosome (RNase complex)	11.5651	12.4212	12.3758	12.5925	55.5364	131.37	129.891	160.545	0.856091	0.810778	1.02743	2	0.397195	12.2386
KLMA_40311	SUB1	transcription coactivator activity	11.8844	11.5527	11.264	11.4968	147.486	152.727	128.006	160.159	-0.331671	-0.620333	-0.387617	6	0.221596	11.5495
KLMA_60118	HTB1	nucleosome	11.2672	12.8375	12.525	10.535	186.283	711.825	586.101	160.029	1.57024	1.25781	-0.732208	1	0.933508	11.7912
KLMA_10074	KLMA_10074	cytosol	11.9486	11.6425	11.3652	11.9521	113.758	117.475	98.7835	159.775	-0.306052	-0.583311	0.00354469	5	0.243805	11.7271
KLMA_20143	PAM16	mitochondrial inner membrane presequence translocase complex	10.5862	10.4788	10.4953	10.5948	111.018	135.042	138.934	159.479	-0.107388	-0.0909331	0.00855391	5	0.0521327	10.5388
KLMA_50380	SUA7	regulation of transcription, DNA-templated	12.4285	11.8473	11.6176	11.9779	152.06	132.902	115.633	159.098	-0.581222	-0.810981	-0.450643	6	0.295621	11.9678
KLMA_50014	ECM1	ribosomal large subunit export from nucleus	10.2018	10.9879	10.9631	11.1011	57.4864	129.311	130.012	158.896	0.786176	0.761372	0.899364	2	0.356991	10.8135
KLMA_70021	AIM44	cellular bud neck	10.4413	9.47946	9.41383	12.7395	22.8663	15.304	14.8987	158.802	-0.961879	-1.02751	2.29817	5	1.34525	10.5185
KLMA_80007	UGA4	gamma-aminobutyric acid:proton symporter activity	11.6053	11.7217	11.5736	12.6454	54.5693	76.8694	70.8156	158.474	0.116457	-0.0316779	1.04009	7	0.441594	11.8865
KLMA_80232	AIM37	mitochondrion	12.8548	11.9019	11.6974	11.399	304.354	205.079	182.154	158.163	-0.952882	-1.15741	-1.45582	8	0.54491	11.9632
KLMA_30355	AMN1	nucleus	9.03923	9.47559	10.2223	12.2412	12.1647	21.3825	37.6277	158.083	0.436357	1.18309	3.202	7	1.22794	10.2446
KLMA_20049	SCW11	glucan endo-1,3-beta-D-glucosidase activity	10.4113	10.0058	11.283	12.4878	25.8962	25.6329	64.5769	157.847	-0.405453	0.871725	2.07649	7	0.951276	11.047
KLMA_20129	CCC1	ferrous iron transmembrane transporter activity	12.6007	12.0584	11.9366	11.6551	210.882	190.157	177.945	157.432	-0.542284	-0.664072	-0.94559	8	0.343324	12.0627
KLMA_80362	UBC6	ubiquitin-protein transferase activity	11.7719	11.0807	10.83	11.4434	136.5	110.635	94.7507	157.27	-0.69119	-0.941905	-0.328485	6	0.35738	11.2815
KLMA_60457	ERG2	endoplasmic reticulum membrane	7.61252	11.0887	10.9136	11.2576	8.66767	125.567	113.518	157.094	3.47622	3.30104	3.64506	2	1.50924	10.2181
KLMA_30065	CAP1	actin filament capping	11.3336	10.8148	10.8721	11.5974	92.6193	83.9597	88.8639	156.888	-0.518852	-0.461585	0.263764	5	0.325359	11.1545
KLMA_40143	KLMA_40143	mitochondrial large ribosomal subunit	9.51904	9.93667	9.82469	10.2974	61.9987	108.763	102.976	156.775	0.417637	0.305654	0.778315	7	0.27835	9.89444
KLMA_30596	OAF1	positive regulation of chromatin silencing at telomere	12.8668	12.4089	12.9166	13.4809	72.1675	68.5089	99.7798	156.292	-0.457878	0.0498278	0.614095	5	0.38034	12.9183
KLMA_10641	HRR25	monopolin complex	13.7642	12.5838	12.5093	12.1646	333.506	192.508	186.487	156.184	-1.18043	-1.25492	-1.59963	8	0.603487	12.7555
KLMA_80212	VPS21	mitochondrial outer membrane	11.72	10.727	10.6842	11.1683	159.432	104.725	104.164	155.951	-0.993051	-1.03584	-0.551731	6	0.417916	11.0749
KLMA_20609	FRQ1	Golgi membrane	12.4877	11.0265	10.6849	11.0245	297.139	141.559	113.653	155.951	-1.46116	-1.80284	-1.46315	6	0.696336	11.3059
KLMA_30147	MRPL2	mitochondrion	11.3091	11.7365	11.7625	11.9829	68.8006	121.054	125.83	155.803	0.427452	0.453476	0.673814	2	0.243965	11.6977
KLMA_20498	SEC23	COPII vesicle coat	11.7097	12.6275	12.5337	13.0446	43.4364	107.305	102.571	155.575	0.917728	0.823926	1.33481	2	0.4839	12.4789
KLMA_40105	KLMA_40105	mitochondrial intermembrane space	13.0839	11.9633	12.041	12.4097	175.029	105.231	113.657	155.573	-1.12065	-1.04297	-0.674224	6	0.442967	12.3745
KLMA_50634	KLMA_50634	glutathione peroxidase activity	12.5791	11.2088	10.8822	11.1439	294.012	148.816	120.916	155.379	-1.37032	-1.6969	-1.43526	8	0.661276	11.4535
KLMA_30204	ERG1	endoplasmic reticulum membrane	9.78126	12.1856	12.2152	12.4174	17.3122	120.148	125.02	155.186	2.4043	2.43393	2.63618	2	1.08252	11.6499
KLMA_70034	SEC53	protein targeting to ER	8.36255	12.9245	12.5087	11.4023	12.6764	394.139	301.88	155.109	4.56194	4.14613	3.03978	4	1.78458	11.2995
KLMA_50026	TOA1	RNA polymerase II transcription factor activity, TBP-class protein binding, involved in preinitiation complex assembly	11.268	11.0751	10.8346	11.3036	104.917	119.052	103.035	154.805	-0.192864	-0.433368	0.0355869	5	0.186451	11.1203
KLMA_10520	KLMA_10520	mitochondrion	10.7218	10.0192	9.67858	11.3762	69.6396	55.5504	44.7358	154.764	-0.702594	-1.04321	0.654405	5	0.654289	10.4489
KLMA_20391	KLMA_20391	SRP-dependent cotranslational protein targeting to membrane, signal sequence recognition	10.9353	10.38	10.6618	10.589	136.271	121.219	150.461	154.714	-0.55526	-0.273431	-0.346276	6	0.198651	10.6415
KLMA_80057	SUI2	translation initiation factor activity	10.4727	11.9436	11.7313	11.7049	46.4454	168.588	148.575	154.632	1.47099	1.25864	1.23223	2	0.579287	11.4631
KLMA_30243	GLO4	methylglyoxal catabolic process to D-lactate via S-lactoyl-glutathione	12.6714	11.6194	11.3265	11.6349	222.917	140.389	116.614	154.588	-1.05198	-1.34486	-1.03643	6	0.510554	11.813
KLMA_30649	PUP1	proteasome-mediated ubiquitin-dependent protein catabolic process	11.4622	11.219	10.8695	11.6059	97.7399	107.754	86.169	154.51	-0.24324	-0.592685	0.14365	5	0.278956	11.2891
KLMA_30684	MXR1	nucleus	10.0918	11.1007	10.7818	10.9838	58.6837	155.178	125.367	154.46	1.0089	0.690062	0.891997	2	0.390978	10.7395
KLMA_30423	SSD1	translation repressor activity, nucleic acid binding	14.2996	13.4885	13.5024	13.6382	168.73	125.732	129.449	154.323	-0.811038	-0.797228	-0.661397	6	0.332776	13.7322
KLMA_30030	CDC11	cellular bud neck septin ring	11.5641	12.0287	11.6997	12.1754	70.7797	128.21	104.096	154.149	0.464625	0.135645	0.611326	7	0.245461	11.867
KLMA_80168	RHO3	GTP binding	10.4132	10.7426	10.5975	11.274	59.0564	97.7542	89.5326	153.845	0.329399	0.184222	0.860717	7	0.320575	10.7568
KLMA_80008	KLMA_80008	RNA polymerase II transcription factor activity, sequence-specific DNA binding	11.1908	11.413	12.2252	12.0403	59.4962	90.697	163.323	153.809	0.222167	1.03437	0.849539	2	0.427815	11.7173
KLMA_80203	MKT1	nuclease activity	13.1238	12.3875	12.5492	13.0709	112.295	88.0954	100.507	153.663	-0.736371	-0.574659	-0.0529052	5	0.320232	12.7828
KLMA_70146	KLMA_70146	mitochondrion	12.6583	11.9696	11.9862	11.4164	256.646	207.568	213.796	153.562	-0.688733	-0.672052	-1.24188	8	0.440115	12.0076
KLMA_20465	CHS5	exomer complex	12.301	12.5907	12.5085	12.6169	86.3547	137.996	133.021	153.35	0.289755	0.207472	0.315932	2	0.124005	12.5043
KLMA_30391	KLMA_30391	mitochondrial small ribosomal subunit	9.72691	9.96275	10.2205	10.542	60.7748	94.2732	113.973	153.153	0.235843	0.493554	0.815126	7	0.30301	10.113
KLMA_20332	GAL10	galactose metabolic process	14.3879	14.2116	14.5196	12.86	307.345	356.877	447.006	153.095	-0.176297	0.13175	-1.52787	3	0.664211	13.9948
KLMA_40097	FRA1	negative regulation of transcription from RNA polymerase II promoter in response to iron	13.4713	12.7173	12.7814	12.9128	154.672	119.877	127.893	152.929	-0.754036	-0.68992	-0.558497	6	0.2975	12.9707
KLMA_10434	DED81	asparaginyl-tRNA aminoacylation	11.6877	12.7808	12.5521	12.5569	58.909	164.581	143.209	152.712	1.09315	0.864425	0.869233	4	0.418348	12.3944
KLMA_50070	MRPL37	mitochondrial large ribosomal subunit	9.93253	9.81975	9.61142	10.0297	98.8169	118.14	104.316	152.5	-0.112786	-0.321115	0.0971417	5	0.15566	9.84834
KLMA_60274	YPK3	protein serine/threonine kinase activity	12.2564	12.095	12.1521	12.5355	87.1486	101.343	107.43	152.355	-0.16142	-0.104237	0.279116	5	0.169398	12.2597
KLMA_30575	APD1	nucleus	11.1881	11.43	11.549	11.6922	74.9037	115.64	128.135	152.307	0.241875	0.360931	0.504112	2	0.184788	11.4648
KLMA_70201	CPR4	peptidyl-prolyl cis-trans isomerase activity	11.8172	12.0167	11.9439	11.6645	118.183	177.205	170.675	152.224	0.199513	0.126711	-0.152616	1	0.133808	11.8606
KLMA_10276	MRPL33	mitochondrial large ribosomal subunit	9.12754	9.36098	9.03046	9.81123	65.2429	100.006	81.5752	152.03	0.233441	-0.0970766	0.683689	7	0.301342	9.33255
KLMA_70403	MRP10	mitochondrial small ribosomal subunit	9.6637	9.94357	9.9659	10.0075	84.3268	132.535	137.376	151.962	0.279867	0.302203	0.343761	2	0.135585	9.89516
KLMA_70351	HEK2	chromosome, telomeric region	11.702	11.8118	11.7332	11.9706	88.1829	124.529	120.439	151.84	0.10984	0.0311771	0.268646	7	0.103985	11.8044
KLMA_20798	COX11	mitochondrial inner membrane	10.9757	10.5982	10.8135	11.3453	82.1504	83.6793	98.2669	151.495	-0.377469	-0.162205	0.369599	5	0.273022	10.9332
KLMA_10797	MSY1	mitochondrial tyrosyl-tRNA aminoacylation	12.3525	11.7999	11.9346	12.3249	109.111	96.9785	108.689	151.466	-0.55257	-0.417863	-0.0275246	5	0.240687	12.103
KLMA_30422	RRF1	mitochondrion	10.8462	10.4664	10.6073	11.3247	75.6298	76.3504	85.628	151.433	-0.379757	-0.238858	0.478463	5	0.326069	10.8112
KLMA_80161	MSG5	MAP kinase tyrosine/serine/threonine phosphatase activity	12.7647	12.249	12.1034	12.0354	176.89	161.851	149.112	151.326	-0.515665	-0.661312	-0.729324	8	0.285772	12.2881
KLMA_50498	GIR2	cytoplasmic translation	12.4767	11.5868	11.7202	11.4876	211.877	149.305	167.48	151.3	-0.889941	-0.756472	-0.989131	8	0.389263	11.8178
KLMA_70441	KLMA_70441	protein phosphatase inhibitor activity	11.7609	10.3334	10.0962	10.6552	225.717	110.859	95.1651	151.231	-1.42752	-1.66468	-1.10573	6	0.637565	10.7114
KLMA_10410	MRPL20	mitochondrial large ribosomal subunit	10.456	10.5309	10.5451	11.0453	70.0354	96.476	99.4127	151.112	0.0749066	0.0891188	0.589367	7	0.233991	10.6443
KLMA_50613	GUD1	guanine catabolic process	12.1927	11.7506	12.0116	12.3565	92.7517	89.051	108.646	150.893	-0.442133	-0.181093	0.16381	5	0.224913	12.0779
KLMA_80188	YOR1	xenobiotic-transporting ATPase activity	12.815	13.1438	13.3734	13.8544	48.9279	80.5394	96.1179	150.7	0.328774	0.558439	1.03942	7	0.378272	13.2966
KLMA_80150	SLM1	actin filament bundle assembly	13.5656	12.5543	12.5795	12.7816	181.429	117.581	121.968	150.622	-1.01131	-0.986083	-0.784013	6	0.411013	12.8702
KLMA_10048	MGR1	mitochondrial inner membrane	13.0575	12.0514	11.9743	12.0064	217.487	141.71	136.931	150.526	-1.00604	-1.08315	-1.05105	8	0.454083	12.2724
KLMA_60388	KLMA_60388	---	12.6668	11.3747	11.4351	11.9515	171.795	92.0065	97.4767	150.475	-1.29203	-1.2317	-0.715281	6	0.518473	11.857
KLMA_10705	UTR4	L-methionine biosynthetic process from methylthioadenosine	10.2773	10.4631	10.3146	11.1845	55.1765	82.425	75.5024	150.12	0.185817	0.037284	0.907158	7	0.367247	10.5599
KLMA_10432	YSD83	mitochondrial outer membrane	11.7095	11.0427	10.9819	10.9881	174.825	143.38	140.382	150.092	-0.666807	-0.727611	-0.721324	8	0.306295	11.1805
KLMA_70349	RIB1	GTP binding	12.5076	11.9671	11.9845	11.795	173.305	156.544	160.75	150.073	-0.540553	-0.523136	-0.712664	8	0.266881	12.0636
KLMA_10347	GLG1	glycogen biosynthetic process	11.5149	11.691	11.9252	12.2344	64.5876	94.3747	113.243	149.78	0.17609	0.410296	0.719483	7	0.269575	11.8413
KLMA_60476	THS1	threonyl-tRNA aminoacylation	12.1911	12.9747	12.9397	12.9563	62.1286	139.622	139.107	149.65	0.783529	0.748594	0.765179	2	0.331817	12.7655
KLMA_40270	KNS1	negative regulation of transcription from RNA polymerase III promoter	13.9922	12.5945	12.7092	12.8945	225.331	111.815	123.438	149.238	-1.39771	-1.283	-1.09767	6	0.555771	13.0476
KLMA_30607	STL1	solute:proton symporter activity	11.0635	10.8999	11.8044	12.8122	31.27	36.7887	70.1307	149.208	-0.163607	0.740887	1.7487	7	0.755163	11.645
KLMA_50197	FKS1	actin cap	14.4176	14.9504	14.7339	14.1981	114.253	216.057	189.474	148.654	0.532777	0.316291	-0.21952	1	0.28853	14.575
KLMA_20809	RPB10	transcription, DNA-templated	9.52985	9.98368	9.95645	9.49382	105.128	186.358	184.786	148.582	0.453823	0.426599	-0.0360294	1	0.229669	9.74095
KLMA_50384	PMI40	cell wall mannoprotein biosynthetic process	9.87278	12.4201	12.1377	12.159	21.358	163.748	137.189	148.551	2.54731	2.26491	2.28619	2	1.03058	11.6474
KLMA_10573	KLMA_10573	mitochondrial small ribosomal subunit	11.8377	12.2935	12.191	12.3203	74.7931	134.368	127.61	148.485	0.455788	0.353348	0.482584	2	0.192581	12.1606
KLMA_60026	MTC1	COPI-coated vesicle	12.4121	11.8873	11.7886	12.0369	134.97	122.707	116.73	148.469	-0.524767	-0.623506	-0.375159	6	0.236998	12.0312
KLMA_30028	SAC1	SPOTS complex	12.737	12.3867	12.1693	12.6844	108.009	110.769	97.1674	147.869	-0.350316	-0.567689	-0.0526323	5	0.230341	12.4943
KLMA_40255	TMA22	translation initiation factor activity	10.4663	10.8879	10.7725	10.9887	69.8061	121.798	114.658	147.852	0.421547	0.306191	0.522402	2	0.195989	10.7789
KLMA_30488	KLMA_30488	endoplasmic reticulum membrane	12.3491	12.2019	12.1654	12.0709	125.953	148.715	147.962	147.792	-0.147223	-0.183688	-0.278258	8	0.10009	12.1968
KLMA_10331	SOL3	pentose-phosphate shunt	11.389	11.8471	11.8463	11.5908	88.2829	158.621	162.111	147.609	0.458117	0.457393	0.20183	4	0.192161	11.6683
KLMA_70265	TIF3	translation initiation factor activity	11.0821	12.29	12.342	12.1888	48.1889	145.605	154.771	147.532	1.20787	1.25996	1.10673	2	0.518877	11.9757
KLMA_60455	LRO1	endoplasmic reticulum membrane	12.3323	12.4354	12.7432	12.7195	79.6233	111.531	140.928	147.392	0.103091	0.41088	0.387167	2	0.177719	12.5576
KLMA_20811	NPT1	chromatin silencing at rDNA	12.4989	12.0991	11.9278	12.1295	133.59	132.31	119.954	146.972	-0.39981	-0.571134	-0.3694	6	0.208187	12.1639
KLMA_40199	KLMA_40199	protein tyrosine phosphatase activity	11.1877	10.0637	9.9624	10.8486	131.402	77.8369	73.3917	146.961	-1.12396	-1.22531	-0.33909	6	0.517887	10.5156
KLMA_10400	MDY2	TRC complex	11.2134	10.4238	10.3779	11.1228	109.097	82.2943	81.2226	146.882	-0.789606	-0.835487	-0.0905617	5	0.385308	10.7845
KLMA_50182	CMP2	calcium-dependent protein serine/threonine phosphatase activity	13.3356	12.4602	12.3345	12.4827	186.928	133.436	124.885	146.866	-0.875349	-1.00108	-0.85282	6	0.397963	12.6532
KLMA_80221	RKI1	pentose-phosphate shunt, non-oxidative branch	15.1031	13.883	13.8495	11.4563	1274.13	715.636	716.434	146.787	-1.22012	-1.25361	-3.64685	3	1.32234	13.573
KLMA_60279	MET22	methionine biosynthetic process	11.5871	11.2303	10.9613	11.8907	83.8653	85.2496	72.4352	146.715	-0.35675	-0.625775	0.303645	5	0.352081	11.4174
KLMA_20097	KLMA_20097	GTPase activator activity	11.384	11.9747	12.5059	11.5964	82.7206	163.309	241.038	146.288	0.590695	1.12184	0.212359	1	0.426097	11.8652
KLMA_20425	RSM26	mitochondrial small ribosomal subunit	10.5029	11.0837	10.8773	11.3556	56.5916	113.215	97.8953	146.099	0.58078	0.374337	0.852681	2	0.311233	10.9549
KLMA_20617	KLMA_20617	mitochondrial outer membrane	12.901	12.2285	12.2486	12.2823	158.462	129.927	134.035	146.058	-0.672486	-0.652357	-0.618684	8	0.281182	12.4151
KLMA_30062	MRP4	mitochondrial small ribosomal subunit	10.9632	11.8981	11.7719	12.0409	48.6263	121.757	113.696	145.908	0.934854	0.808675	1.07767	2	0.418178	11.6685
KLMA_40122	KRS1	lysyl-tRNA aminoacylation	11.7522	13.4574	13.1079	12.7177	52.2925	223.012	179.328	145.878	1.70528	1.35569	0.965511	4	0.637367	12.7588
KLMA_20240	MLC1	myosin complex	9.00021	10.3356	9.98191	10.4993	35.2768	116.712	93.2485	145.395	1.33536	0.981702	1.49908	2	0.581685	9.95424
KLMA_40285	VTC4	intrinsic component of vacuolar membrane	13.4527	12.3831	12.4744	12.8834	151.849	94.6517	102.755	145.341	-1.0696	-0.978293	-0.569263	6	0.422133	12.7984
KLMA_80411	FPS1	glycerol transmembrane transporter activity	14.1665	13.0531	13.3462	12.5246	317.152	192.669	239.761	145.268	-1.11347	-0.820347	-1.64199	8	0.594204	13.2726
KLMA_20333	GAL1	galactokinase activity	13.6521	13.341	13.7366	12.3542	253.351	272.823	354.499	144.675	-0.311168	0.0844497	-1.29792	3	0.549415	13.271
KLMA_40341	KLMA_40341	endoplasmic reticulum membrane	10.9262	10.904	11.0048	10.813	107.388	138.339	151.657	144.617	-0.0221555	0.0786619	-0.113121	1	0.0683258	10.912
KLMA_60063	rplF	mitochondrial large ribosomal subunit	10.0604	10.8829	10.6615	11.1032	49.0292	113.657	99.3667	144.528	0.8225	0.601093	1.04274	2	0.388724	10.677
KLMA_60047	MOS2	integral component of mitochondrial inner membrane	12.7564	11.6699	11.6785	11.2092	295.941	182.424	186.933	144.357	-1.08657	-1.078	-1.54726	8	0.5684	11.8285
KLMA_30371	CMK2	calmodulin-dependent protein kinase activity	14.4869	13.7302	13.3129	12.0859	532.221	412.054	314.589	144.273	-0.756723	-1.17398	-2.40105	3	0.869608	13.404
KLMA_50039	KLMA_50039	---	11.6499	11.572	11.5224	11.8304	89.6036	111.941	109.818	144.166	-0.07785	-0.127445	0.180537	5	0.116986	11.6437
KLMA_20608	COQ7	mitochondrial inner membrane	10.9583	10.7451	10.4467	11.4622	69.4409	78.631	65.2277	144.04	-0.213238	-0.511642	0.503913	5	0.370463	10.9031
KLMA_40445	HMG1	coenzyme A metabolic process	11.7104	12.5875	12.71	13.4295	30.7809	74.0738	82.1168	143.882	0.877099	0.999576	1.71908	7	0.6106	12.6094
KLMA_30360	TOS1	fungal-type vacuole	10.4486	12.4679	12.4257	12.185	29.7962	158.119	156.568	143.508	2.01934	1.97712	1.73641	4	0.834478	11.8818
KLMA_10491	YTA7	negative regulation of chromatin silencing	14.5741	13.8598	13.859	13.5713	174.321	138.839	141.59	143.319	-0.714321	-0.715134	-1.00288	8	0.370261	13.966
KLMA_30359	SUR1	glycosphingolipid biosynthetic process	15.2432	13.7491	12.8237	11.8368	1073.48	499.077	271.488	143.183	-1.49405	-2.41949	-3.40637	8	1.25441	13.4132
KLMA_20483	LEU2	leucine biosynthetic process	11.0917	10.912	11.1439	11.8493	59.5074	68.605	82.13	143.01	-0.179695	0.0522361	0.757652	7	0.356991	11.2492
KLMA_80050	SAM4	L-methionine biosynthetic process from S-adenosylmethionine	12.4746	12.1579	12.0092	11.7197	168.812	177.532	163.079	143.002	-0.31671	-0.465405	-0.754831	3	0.272087	12.0903
KLMA_10247	UBC2	regulation of transcription, DNA-templated	9.87391	10.1167	10.1591	10.7163	55.8059	86.4145	90.7806	142.978	0.242758	0.28521	0.842405	7	0.3084	10.2165
KLMA_20769	KLMA_20769	U4/U6 x U5 tri-snRNP complex	9.11124	8.40175	8.69454	9.47622	74.2096	61.9067	74.2869	142.82	-0.709496	-0.416703	0.364974	5	0.40785	8.92094
KLMA_30068	MRP17	mitochondrial small ribosomal subunit	9.63742	9.96078	9.87155	10.3399	60.807	99.3096	94.908	142.752	0.323358	0.234131	0.702447	7	0.252958	9.95241
KLMA_40615	KLMA_40615	nucleus	8.73743	10.1509	10.0511	10.6512	25.5249	89.0033	84.7695	142.739	1.41352	1.31368	1.91377	2	0.707399	9.89767
KLMA_30159	MRPL49	mitochondrial large ribosomal subunit	10.7087	10.4165	10.3651	10.6743	101.839	108.308	106.664	142.364	-0.292139	-0.343631	-0.0343603	5	0.151937	10.5411
KLMA_50206	ERV1	mitochondrial intermembrane space	7.65037	9.13058	8.72859	10.7693	10.3768	38.1807	29.3649	142.117	1.48021	1.07822	3.11895	7	1.12063	9.06972
KLMA_20722	ERG9	mitochondrial outer membrane	10.1853	11.7595	11.6663	12.1244	25.9989	101.632	97.9808	141.905	1.57425	1.48104	1.93918	2	0.740941	11.4339
KLMA_40472	GDB1	4-alpha-glucanotransferase activity	14.7237	13.762	13.9021	13.868	175.644	117.877	132.306	141.863	-0.961709	-0.821586	-0.85566	8	0.384389	14.064
KLMA_70340	KLMA_70340	mitochondrial large ribosomal subunit	10.6472	10.557	10.5236	11.1075	71.4892	87.5897	87.7774	141.269	-0.090198	-0.123597	0.460264	7	0.234557	10.7088
KLMA_70371	DYS1	peptidyl-lysine modification to peptidyl-hypusine	9.88421	11.4362	11.1193	11.8743	24.513	94.4647	77.0583	140.965	1.55196	1.23508	1.9901	2	0.739802	11.0785
KLMA_10615	rplM	mitochondrial large ribosomal subunit	9.86881	10.5339	10.1792	10.6457	57.146	118.219	94.4961	140.678	0.665039	0.310391	0.776852	2	0.30598	10.3069
KLMA_70093	CPS1	fungal-type vacuole lumen	12.3738	12.2097	12.3673	12.2034	111.561	130.087	148.08	140.599	-0.164075	-0.00651993	-0.170343	3	0.0820369	12.2886
KLMA_50139	fnx1	L-isoleucine transmembrane transporter activity	12.3582	11.8481	11.8971	12.509	88.3577	81.1502	86.1028	140.413	-0.510119	-0.46112	0.150766	5	0.286046	12.1531
KLMA_40417	VPH1	proton-transporting ATPase activity, rotational mechanism	14.0426	13.5811	13.4324	13.0094	198.387	188.299	173.334	140.299	-0.461538	-0.610264	-1.03326	3	0.369204	13.5164
KLMA_40040	TFG2	transcription factor TFIIF complex	13.0303	12.0604	11.8657	11.9075	214.365	142.949	127.377	140.276	-0.969917	-1.16462	-1.12284	8	0.475714	12.2159
KLMA_50630	NAR1	iron-sulfur cluster assembly	12.3099	11.8368	11.9287	12.1787	108.171	101.749	110.714	140.023	-0.473095	-0.381148	-0.131174	6	0.189432	12.0635
KLMA_30337	KLMA_30337	cytoplasm	13.4022	12.6761	12.8886	13.3757	99.5858	78.7286	92.9825	139.811	-0.726038	-0.513544	-0.0264961	5	0.312579	13.0857
KLMA_40471	DPM1	mitochondrial outer membrane	10.9331	11.804	11.545	11.3711	73.0238	173.546	148.333	139.581	0.870815	0.611813	0.437994	4	0.317126	11.4133
KLMA_20040	VPS10	late endosome membrane	15.0527	14.0649	14.117	13.9071	216.679	142.835	150.99	139.554	-0.987784	-0.935728	-1.14565	8	0.449689	14.2854
KLMA_10057	KLMA_10057	---	11.1288	12.2339	12.3084	11.8938	55.2091	155.064	167.034	139.134	1.1051	1.17963	0.765034	4	0.467115	11.8912
KLMA_20805	TAF14	transcription factor activity, RNA polymerase II core promoter sequence-specific binding involved in preinitiation complex assembly	11.4098	10.9817	10.6626	11.2907	105.641	102.655	84.4095	139.023	-0.428049	-0.747201	-0.119027	6	0.290221	11.0862
KLMA_80204	OST3	endoplasmic reticulum membrane	10.7977	11.2522	11.488	11.7354	50.9161	90.9961	109.432	138.976	0.454526	0.690301	0.937729	2	0.345755	11.3183
KLMA_70049	SPC3	signal peptidase complex	10.2242	10.2539	10.3538	10.8486	61.4816	82.2225	89.7451	138.731	0.0297112	0.129675	0.624439	7	0.252006	10.4201
KLMA_60064	rplC	mitochondrial large ribosomal subunit	10.6043	10.8413	10.9747	11.3857	56.1002	86.4364	96.9878	138.677	0.237038	0.370403	0.781466	7	0.283641	10.9515
KLMA_60319	KLMA_60319	hydrolase activity	9.92894	10.599	10.0635	11.0873	42.9685	89.4124	62.937	138.665	0.670011	0.134544	1.15833	7	0.459759	10.4197
KLMA_70327	SMK1	MAP kinase activity	11.316	10.9744	11.1702	12.0834	58.1071	59.0264	69.1719	138.463	-0.341569	-0.145745	0.767415	5	0.420483	11.386
KLMA_10811	SEC66	Sec62/Sec63 complex	10.0103	10.5383	10.463	10.9237	50.2493	94.6757	91.5941	138.357	0.527958	0.452629	0.91342	7	0.324474	10.4838
KLMA_60475	KLMA_60475	mitochondrion	13.3429	11.889	12.0823	11.6148	322.672	153.982	179.749	138.35	-1.45388	-1.26061	-1.72803	8	0.662382	12.2322
KLMA_30089	CLD1	cardiolipin acyl-chain remodeling	12.6339	11.7636	11.9601	12.0624	144.74	103.521	120.901	138.164	-0.870245	-0.673733	-0.571499	6	0.323668	12.105
KLMA_20815	RNY1	ribonuclease T2 activity	12.9954	12.0365	12.3074	12.0356	190.178	127.573	156.903	138.084	-0.958851	-0.687953	-0.959725	8	0.392189	12.3437
KLMA_70110	JSN1	cytoplasmic side of mitochondrial outer membrane	14.3054	13.7168	13.5011	13.3842	175.898	153.045	134.369	138.034	-0.588561	-0.804295	-0.921127	8	0.354662	13.7269
KLMA_80360	UBP13	thiol-dependent ubiquitin-specific protease activity	12.3972	12.4106	12.4775	12.9238	66.785	88.1994	94.1982	138.021	0.0134452	0.080348	0.526659	7	0.21666	12.5523
KLMA_70019	PET20	mitochondrion	12.3562	11.0185	10.7792	10.7917	286.532	148.021	127.964	137.931	-1.33777	-1.57708	-1.56457	8	0.653527	11.2364
KLMA_80001	KLMA_80001	cytoplasm	13.0256	12.4227	12.258	12.05	191.063	164.481	149.638	137.851	-0.602915	-0.767689	-0.975593	8	0.363481	12.4391
KLMA_50386	SGN1	mRNA metabolic process	12.7098	12.0965	11.967	11.7588	187.593	160.675	149.342	137.741	-0.613278	-0.742741	-0.950961	8	0.354105	12.133
KLMA_60380	TRS23	Rab guanyl-nucleotide exchange factor activity	10.7218	10.2986	9.85525	10.8405	88.4209	85.1144	63.8568	137.593	-0.423211	-0.866527	0.118771	5	0.387715	10.429
KLMA_10531	UBP6	thiol-dependent ubiquitin-specific protease activity	12.1684	11.7975	11.5673	12.2124	93.7818	94.8021	82.7797	137.243	-0.370945	-0.601137	0.0440105	5	0.267196	11.9364
KLMA_50569	RVB1	Ino80 complex	11.4719	11.8711	11.7764	12.1237	61.191	105.562	101.124	137.205	0.399275	0.304539	0.651816	2	0.233236	11.8108
KLMA_40178	HEM15	mitochondrial inner membrane	11.0614	11.4202	11.8123	11.8809	54.6302	91.6345	122.925	137.064	0.358802	0.750834	0.81945	2	0.329259	11.5437
KLMA_30112	KLMA_30112	nucleus	12.6225	11.6944	11.66	11.5342	204.998	140.931	140.234	136.789	-0.928121	-0.962511	-1.08835	8	0.434096	11.8778
KLMA_40139	ALT1	L-alanine catabolic process	14.9101	13.3733	12.9894	12.3192	559.971	252.285	197.277	136.45	-1.53677	-1.92067	-2.59094	8	0.951037	13.398
KLMA_40424	TPO4	fungal-type vacuole membrane	11.2059	11.4451	11.846	12.5284	38.5114	59.1022	79.5733	136.363	0.239155	0.640059	1.32244	7	0.500973	11.7563
KLMA_70148	ROX3	RNA polymerase II transcription cofactor activity	10.2722	10.6723	10.2723	10.9528	59.2482	102.364	79.0997	136.35	0.40017	0.000100922	0.680625	7	0.287794	10.5424
KLMA_30098	YPK1	negative regulation of phospholipid translocation	14.6498	13.8302	13.5826	12.7199	330.492	245.207	210.317	136.209	-0.819541	-1.06711	-1.92988	3	0.687991	13.6956
KLMA_20247	TUP1	regulation of transcription, DNA-templated	12.3013	12.4428	12.5288	12.7017	71.6222	103.366	112.164	135.933	0.141416	0.227458	0.400399	7	0.145008	12.4937
KLMA_30091	VPH2	vacuolar acidification	10.689	10.4267	10.6548	10.9372	79.1722	86.4846	103.243	135.809	-0.262305	-0.0341953	0.24812	5	0.180936	10.6769
KLMA_30378	STT3	oligosaccharyltransferase complex	12.0309	12.4424	12.7822	12.8514	54.1744	93.8609	121.195	135.776	0.411495	0.751276	0.820478	2	0.325426	12.5267
KLMA_40385	MRPL3	ribonuclease III activity	9.61972	11.0023	11.0203	11.5866	24.3991	83.0574	86.0464	135.708	1.38259	1.4006	1.96691	2	0.724761	10.8072
KLMA_40020	UBC1	ER-associated ubiquitin-dependent protein catabolic process	10.9886	10.2456	10.2189	11.0589	88.832	69.7748	69.5159	135.544	-0.743006	-0.769657	0.070312	5	0.396636	10.628
KLMA_40583	DLD1	mitochondrial matrix	9.66112	10.2089	10.4735	12.396	14.1397	27.1252	33.0487	135.344	0.547832	0.812348	2.73488	7	1.03044	10.6849
KLMA_30397	KLMA_30397	mitochondrial inner membrane	12.0483	11.7247	11.8881	11.7344	117.772	122.887	140.373	135.207	-0.323677	-0.160208	-0.313945	8	0.132157	11.8489
KLMA_20746	KLMA_20746	vacuolar membrane	11.3087	11.4724	11.3807	12.0334	57.8947	84.303	81.0042	135.021	0.163669	0.0720007	0.724702	7	0.285738	11.5488
KLMA_20188	SLM4	late endosome membrane	8.94106	9.51062	9.30056	10.3395	34.616	67.3032	59.4849	134.988	0.569562	0.359498	1.3984	7	0.513538	9.52292
KLMA_80202	YME2	mitochondrial inner membrane	13.5411	12.789	13.1521	12.9366	144.699	112.064	147.019	134.973	-0.752176	-0.389058	-0.604521	8	0.283137	13.1047
KLMA_20166	MSC3	DNA recombination	14.1065	12.9618	13.0323	12.7293	242.146	143.304	153.44	134.694	-1.14462	-1.07414	-1.37713	8	0.530993	13.2075
KLMA_70261	ALO1	mitochondrial membrane	12.3739	12.5194	12.5337	12.264	99.5543	143.969	148.146	134.582	0.145481	0.159802	-0.109897	1	0.110945	12.4228
KLMA_50585	COQ4	mitochondrial inner membrane	11.725	11.3015	11.1731	11.6605	98.9779	96.3808	89.9803	134.554	-0.423489	-0.551858	-0.0645191	5	0.233304	11.465
KLMA_30361	KLMA_30361	---	7.2405	9.16875	8.93074	9.25106	23.662	114.73	99.1774	134.459	1.92826	1.69024	2.01056	2	0.820954	8.64776
KLMA_40153	fmo1	endoplasmic reticulum membrane	12.7212	13.1101	12.7413	12.2378	132.885	226.799	179.307	134.161	0.388841	0.0200439	-0.483474	1	0.309821	12.7026
KLMA_50625	FET4	copper ion transmembrane transporter activity	10.8326	11.1552	11.1701	12.339	32.9895	54.2175	55.3829	134.118	0.322541	0.337444	1.50631	7	0.573077	11.3742
KLMA_40106	KLMA_40106	---	9.70488	9.68792	9.30405	9.48184	110.077	142.33	112.78	134.074	-0.0169607	-0.400832	-0.223042	8	0.164343	9.54468
KLMA_70227	KLMA_70227	ribosome	10.4503	10.8217	10.5113	10.3791	95.3808	160.162	131.732	133.934	0.371409	0.0609458	-0.071252	1	0.168921	10.5406
KLMA_50156	KLMA_50156	endoplasmic reticulum membrane	10.8975	10.2411	10.2045	10.6197	109.6	91.0245	90.5765	133.789	-0.656398	-0.692967	-0.27776	6	0.285626	10.4907
KLMA_80338	PIN4	DNA damage checkpoint	13.3026	12.8367	12.7897	12.4408	157.163	148.83	147.183	133.742	-0.465893	-0.512933	-0.861817	8	0.306551	12.8425
KLMA_20536	KLMA_20536	uracil catabolic process	9.34157	9.81016	9.91082	10.3493	46.2067	83.4298	91.7475	133.696	0.468592	0.56925	1.00775	7	0.358145	9.85296
KLMA_10196	TSC13	very long-chain fatty acid metabolic process	11.157	11.8225	11.8889	11.6725	65.3731	135.568	144.763	133.595	0.665469	0.7319	0.515459	4	0.287009	11.6352
KLMA_80187	KLMA_80187	regulation of transcription, DNA-templated	13.0584	11.9189	11.9525	12.5918	131.717	77.1848	80.6103	133.487	-1.13947	-1.10587	-0.466564	6	0.474451	12.3804
KLMA_60429	STE24	nuclear inner membrane	12.1697	12.3511	12.4318	12.0787	99.807	147.879	159.596	133.475	0.181321	0.262096	-0.0909953	1	0.140358	12.2578
KLMA_40450	KLMA_40450	cell cortex	12.8345	11.6324	11.504	11.1157	308.359	176.837	164.971	132.928	-1.20208	-1.33049	-1.71875	8	0.642431	11.7716
KLMA_50083	SAF1	SCF-dependent proteasomal ubiquitin-dependent protein catabolic process	13.4531	12.2548	12.1524	12.4764	183.302	105.072	99.2501	132.839	-1.19831	-1.3007	-0.976713	6	0.515164	12.5842
KLMA_10444	AML1	cytoplasm	10.146	10.7791	10.759	11.1585	44.9405	91.0854	91.6519	132.539	0.633116	0.612968	1.01253	2	0.362784	10.7107
KLMA_50566	MAP1	metalloaminopeptidase activity	10.3496	11.5077	11.2164	11.7653	34.6011	101.192	84.3511	132.498	1.15808	0.866806	1.41569	2	0.533219	11.2098
KLMA_60316	RGT1	RNA polymerase II transcription factor activity, sequence-specific DNA binding	15.5364	14.7039	14.9281	13.2045	430.34	315.733	377.432	132.468	-0.832494	-0.608305	-2.3319	3	0.857691	14.5932
KLMA_30383	RIM8	cellular response to pH	11.4183	11.835	12.0127	12.4953	43.7634	76.3998	88.868	132.028	0.416707	0.594418	1.07702	7	0.386283	11.9403
KLMA_80101	ywtG	fructose transmembrane transporter activity	10.0585	9.99925	10.4373	12.1559	19.3224	23.4579	31.9936	131.932	-0.0592547	0.378751	2.09736	7	0.87829	10.6627
KLMA_80281	rplO	mitochondrial large ribosomal subunit	11.6796	11.5847	11.4249	11.9366	77.3515	94.6754	86.559	131.858	-0.0949104	-0.254716	0.256985	5	0.185596	11.6565
KLMA_60117	NTH1	trehalose catabolic process	12.7707	12.3341	12.0797	12.7732	91.5631	88.3883	75.655	131.811	-0.436617	-0.690958	0.00252675	5	0.296492	12.4894
KLMA_10564	SLM5	mitochondrial asparaginyl-tRNA aminoacylation	11.9312	11.3785	11.4586	12.0182	87.1939	77.7349	83.4747	131.264	-0.552707	-0.472591	0.0870215	5	0.281207	11.6966
KLMA_60519	CDC123	cytoplasm	10.6849	10.9931	11.1666	11.7313	44.0769	71.5334	82.0339	130.773	0.308255	0.481706	1.04644	7	0.380461	11.144
KLMA_30472	RBL2	microtubule	9.10669	9.34776	9.03899	9.89177	51.5322	79.7999	66.2288	130.637	0.241071	-0.067703	0.785082	7	0.335185	9.3463
KLMA_40415	HRK1	protein serine/threonine kinase activity	13.7136	13.1277	12.7623	12.6612	190.546	166.762	131.418	130.414	-0.5859	-0.951318	-1.05235	8	0.412087	13.0662
KLMA_70198	IMG2	mitochondrial large ribosomal subunit	10.0089	9.98916	10.121	10.6746	56.507	72.9337	81.541	130.185	-0.0197134	0.112074	0.665755	7	0.279506	10.1984
KLMA_60085	TDA10	ATP binding	13.3735	11.9125	11.5639	11.3231	379.988	180.454	144.502	130.103	-1.46096	-1.80955	-2.05038	8	0.796079	12.0433
KLMA_10277	KLMA_10277	---	6.93337	7.58822	7.83075	11.2009	4.69563	9.59498	11.4957	130.071	0.654858	0.897388	4.2675	7	1.65668	8.3883
KLMA_60445	ERG13	ergosterol biosynthetic process	10.1106	12.7271	12.4362	12.0722	23.7018	188.64	157.508	130.052	2.61655	2.32557	1.96164	4	1.02313	11.8365
KLMA_10749	KLMA_10749	cytoplasm	11.0365	10.6808	10.5532	10.8837	101.747	103.885	97.0465	130.013	-0.355767	-0.483279	-0.152854	6	0.185423	10.7885
KLMA_20829	PHO3	cellular response to phosphate starvation	8.53812	12.4023	12.4106	12.0966	7.74469	148.804	152.599	129.998	3.86422	3.87246	3.55848	2	1.63522	11.3619
KLMA_50527	KLMA_50527	---	13.5497	11.9986	11.8998	12.6217	172.431	77.4027	73.4638	129.913	-1.55115	-1.64994	-0.928013	6	0.657115	12.5175
KLMA_50087	SSH1	Ssh1 translocon complex	11.6287	12.5236	12.5337	12.1246	64.4804	156.86	161.173	129.859	0.894896	0.90504	0.495912	4	0.370181	12.2026
KLMA_50054	UBX7	ubiquitin-dependent protein catabolic process	12.7825	11.9035	11.5777	11.8949	169.277	120.326	98.2594	129.847	-0.878962	-1.20481	-0.88762	6	0.448531	12.0396
KLMA_50624	KLMA_50624	oxygen transport	12.148	11.4502	11.3896	11.9513	104.76	84.7009	82.52	129.725	-0.697867	-0.758408	-0.196673	6	0.323196	11.7348
KLMA_40307	MCM1	positive regulation of pseudohyphal growth by positive regulation of transcription from RNA polymerase II promoter	11.0975	11.2164	11.0222	11.0255	96.0571	135.982	122.358	129.503	0.118884	-0.0752812	-0.0720381	3	0.078721	11.0904
KLMA_50588	GCS1	trans-Golgi network	11.3446	11.4264	11.1689	11.6698	71.7186	99.237	84.8067	129.228	0.0817631	-0.175663	0.32516	7	0.180209	11.4024
KLMA_80220	ARF3	positive regulation of phosphatidylinositol biosynthetic process	10.3297	9.99161	10.2417	10.7098	69.4187	72.8101	87.553	129.204	-0.338137	-0.0880726	0.380089	5	0.25789	10.3182
KLMA_60138	KLMA_60138	serine-type carboxypeptidase activity	12.5904	11.749	11.9965	12.1455	124.268	90.1035	109.152	129.193	-0.841401	-0.593933	-0.444913	6	0.306116	12.1203
KLMA_50614	SSU72	phosphoprotein phosphatase activity	9.6358	9.90926	9.82916	10.8537	37.5121	58.5485	56.482	129.164	0.273459	0.19336	1.21792	7	0.470616	10.057
KLMA_70046	MEF1	translation elongation factor activity	11.9415	12.8657	13.1065	12.7622	51.4026	128.092	153.929	129.117	0.92423	1.16501	0.820714	4	0.438196	12.669
KLMA_20035	PIM1	ATP-dependent peptidase activity	13.4363	13.1021	13.2258	13.2511	101.484	105.016	116.652	129.11	-0.334282	-0.210529	-0.185205	6	0.119517	13.2538
KLMA_40616	SMB1	U4/U6 x U5 tri-snRNP complex	9.81466	9.9031	9.7292	10.7637	46.1664	64.3099	58.4626	129.074	0.0884449	-0.0854564	0.949066	7	0.415105	10.0527
KLMA_50563	ERF2	endoplasmic reticulum membrane	12.086	11.8426	12.036	11.6877	119.259	132.048	153.695	129.048	-0.243383	-0.0499871	-0.398331	3	0.158736	11.9131
KLMA_60501	RDI1	GTPase activator activity	10.6057	10.5671	10.3122	10.8185	77.0906	97.9168	83.9207	129.036	-0.0385954	-0.293456	0.212766	5	0.179804	10.5759
KLMA_30468	COX10	mitochondrial membrane	12.394	11.8422	11.992	12.0188	118.069	105.218	118.919	128.938	-0.551804	-0.40196	-0.375213	6	0.203285	12.0617
KLMA_30604	KLMA_30604	nitronate monooxygenase activity	11.8109	10.7934	10.8263	11.6941	97.9702	63.6914	66.0135	128.923	-1.01754	-0.984645	-0.116872	5	0.47328	11.2812
KLMA_50390	WBP1	oligosaccharyltransferase complex	10.9319	11.5917	11.7537	11.9583	44.3309	91.5626	104.524	128.738	0.659761	0.821742	1.02643	2	0.384601	11.5589
KLMA_30489	MRPL50	mitochondrial large ribosomal subunit	10.2841	10.0846	9.9392	10.25	91.3424	104.327	95.9688	128.699	-0.199492	-0.34488	-0.0340454	5	0.138073	10.1395
KLMA_40333	KLMA_40333	---	10.5073	9.29837	8.98057	9.43478	176.569	99.8619	81.662	128.649	-1.20894	-1.52674	-1.07252	6	0.573841	9.55526
KLMA_10599	LCB2	serine C-palmitoyltransferase activity	12.1398	11.8936	11.9034	12.3356	79.252	87.3667	89.8764	128.609	-0.246197	-0.236423	0.195733	5	0.183197	12.0681
KLMA_30622	MRPL13	mitochondrial large ribosomal subunit	10.176	10.8234	10.7695	11.1875	44.4235	91.0803	89.4739	128.312	0.647324	0.593504	1.01147	2	0.362676	10.7391
KLMA_10174	KLMA_10174	mitochondrion	12.6477	11.5436	11.6754	11.7468	167.599	101.943	114.517	128.182	-1.10407	-0.972241	-0.900852	6	0.435857	11.9034
KLMA_60019	SHB17	nucleus	8.40363	10.9128	11.1246	11.2429	12.3118	91.4967	108.275	127.999	2.50918	2.72102	2.83922	2	1.17071	10.421
KLMA_40578	YML6	mitochondrial large ribosomal subunit	10.1014	11.0607	10.5129	11.2261	40.9133	104.037	72.5669	127.552	0.959249	0.411437	1.12471	2	0.446559	10.7253
KLMA_10674	ENT4	actin cortical patch	12.6185	11.3401	10.9913	10.9527	276.809	148.959	118.897	127.543	-1.27841	-1.6272	-1.66584	8	0.676868	11.4757
KLMA_20376	TIF34	translation initiation factor activity	10.6881	12.1806	12.0533	11.6236	46.783	172.435	161.037	127.424	1.49254	1.36516	0.935459	4	0.585107	11.6364
KLMA_80316	PTC4	protein serine/threonine phosphatase activity	11.6064	11.1835	11.2255	11.8396	76.0793	74.1426	77.9053	127.413	-0.422918	-0.380923	0.233153	5	0.272443	11.4637
KLMA_70080	KLMA_70080	---	12.2346	11.96	11.5993	12.4181	77.7255	82.8896	66.137	127.356	-0.27461	-0.635307	0.183476	5	0.308529	12.053
KLMA_20401	KLMA_20401	Ada2/Gcn5/Ada3 transcription activator complex	8.91759	9.59652	9.65821	10.2191	35.9713	75.1814	79.9904	127.284	0.678926	0.740621	1.3015	7	0.461611	9.59785
KLMA_80127	RSM25	mitochondrial small ribosomal subunit	10.0338	10.7083	10.598	11.2017	39.6102	83.6132	78.3772	127.261	0.674539	0.564184	1.1679	7	0.415131	10.6354
KLMA_20433	OXA1	mitochondrial crista	10.7464	11.2478	11.4796	11.7186	45.6018	84.3871	101.051	127.236	0.501417	0.733194	0.972155	2	0.359383	11.2981
KLMA_40560	SEC27	COPI vesicle coat	12.3449	12.3418	12.4274	12.9771	57.9142	75.5704	81.6916	127.233	-0.00313015	0.0824996	0.6322	7	0.264532	12.5228
KLMA_70372	OMS1	mitochondrial inner membrane	11.5988	11.634	11.9033	11.9359	70.6212	94.5048	116.356	126.719	0.03521	0.304497	0.337132	7	0.152552	11.768
KLMA_70192	SOL1	pentose-phosphate shunt	12.3736	11.3848	11.1578	11.5103	161.958	106.612	92.9454	126.608	-0.988868	-1.21588	-0.863311	6	0.460513	11.6066
KLMA_30191	NAM8	positive regulation of mRNA splicing, via spliceosome	12.1982	11.977	12.4737	12.2728	79.5792	88.7905	128.091	126.466	-0.221267	0.275458	0.0746115	7	0.177662	12.2304
KLMA_20790	GIP3	regulation of phosphoprotein phosphatase activity	13.0215	12.6521	13.1133	13.4111	65.5252	66.2852	93.6167	126.307	-0.369356	0.0918549	0.389624	5	0.27089	13.0495
KLMA_80155	SEC24	COPII vesicle coat	12.4403	12.848	12.9231	12.9006	59.756	103.644	111.42	126.152	0.407723	0.482868	0.460364	2	0.196891	12.778
KLMA_80369	ILS1	isoleucyl-tRNA aminoacylation	12.0037	13.5799	13.5343	13.2195	37.8318	147.711	145.564	126.129	1.57621	1.53067	1.21587	4	0.639177	13.0844
KLMA_70318	MDM38	mitochondrial inner membrane	12.209	12.2466	12.6495	12.3751	79.5156	106.12	143.122	126.02	0.0375401	0.440443	0.166099	2	0.172683	12.3701
KLMA_60028	LSM1	deadenylation-dependent decapping of nuclear-transcribed mRNA	11.3173	10.6389	10.5721	10.6267	140.884	115.143	112.11	125.568	-0.67835	-0.745221	-0.690537	8	0.306183	10.7887
KLMA_70255	NOP10	nucleolus	7.80757	10.1304	9.86113	8.94049	38.3714	250.502	216.177	125.556	2.32278	2.05356	1.13292	4	0.909386	9.18489
KLMA_20566	THI80	ATP binding	10.281	10.0121	10.0274	11.4424	39.819	42.7777	43.9894	125.478	-0.26892	-0.253576	1.16133	7	0.588065	10.4407
KLMA_20003	KLMA_20003	---	9.21866	8.94646	8.74503	9.56767	68.0575	73.206	65.006	125.465	-0.272199	-0.473629	0.349013	5	0.30857	9.11946
KLMA_80064	MNN1	Golgi membrane	14.3717	13.7309	13.3946	12.697	279.163	234.12	189.119	125.371	-0.640755	-0.977097	-1.67464	3	0.604064	13.5485
KLMA_80093	ATG20	endosome membrane	13.0663	12.1093	12.0012	12.3901	141.106	95.5912	90.1052	125.322	-0.957052	-1.06512	-0.676229	6	0.414541	12.3917
KLMA_70127	HARS	histidyl-tRNA aminoacylation	11.162	12.2596	12.0328	12.1813	43.483	121.711	106.546	125.262	1.09761	0.870826	1.01929	2	0.438866	11.9089
KLMA_40570	NHX1	sodium:proton antiporter activity	13.1579	12.3538	12.6244	12.4074	148.524	111.146	136.878	125.185	-0.804117	-0.533466	-0.75048	8	0.317966	12.6359
KLMA_30052	MNN4	---	10.1579	11.6666	12.4578	12.9913	12.092	44.8717	79.2348	124.89	1.50878	2.29991	2.83342	2	1.06828	11.8184
KLMA_30621	KLMA_30621	vacuolar acidification	10.181	9.74054	9.91941	10.3803	75.4168	72.6361	84.3244	124.447	-0.440459	-0.261586	0.199331	5	0.24443	10.0553
KLMA_40259	ILV3	valine biosynthetic process	9.71676	11.879	12.264	12.3406	14.2136	83.2253	111.049	124.411	2.16221	2.54723	2.62379	2	1.07282	11.5501
KLMA_70278	KLMA_70278	pyridoxamine-phosphate oxidase activity	10.9441	10.2635	10.0022	10.7463	99.7738	82.1698	69.2465	124.349	-0.680618	-0.941917	-0.197851	6	0.374547	10.489
KLMA_50088	AIM5	mitochondrial inner membrane	9.62047	9.25191	9.36801	9.70273	82.5122	83.2472	93.8483	124.336	-0.368566	-0.252464	0.0822551	5	0.182877	9.48578
KLMA_20440	RIM101	regulation of transcription, DNA-templated	14.8338	12.6822	12.0878	12.0678	586.109	172.569	116.985	124.124	-2.15155	-2.74603	-2.76597	8	1.13335	12.9179
KLMA_30262	CKA2	UTP-C complex	11.4098	11.4437	11.3268	11.5524	78.8357	105.582	99.4583	123.82	0.0338957	-0.0830449	0.142594	7	0.0809251	11.4332
KLMA_80319	KLMA_80319	mitochondrion	10.5094	10.0255	10.1239	10.0796	117.349	111.731	119.676	123.811	-0.483881	-0.385493	-0.429771	8	0.190725	10.1846
KLMA_40124	DET1	intracellular sterol transport	14.0507	12.7236	12.3842	11.5748	474.4	247.512	198.874	123.805	-1.32708	-1.66642	-2.47587	8	0.892962	12.6833
KLMA_10766	AIM4	cytoplasm	10.1447	9.47514	9.48607	9.94011	97.2604	79.6643	82.382	123.723	-0.669612	-0.65868	-0.204635	6	0.290107	9.76152
KLMA_70091	ERD2	endoplasmic reticulum membrane	9.98666	10.518	10.3994	10.8861	45.7417	86.2959	80.9688	123.569	0.531384	0.412691	0.899446	7	0.320953	10.4475
KLMA_60248	TOM70	mitochondrial outer membrane	12.1027	12.9211	12.9697	12.4008	70.7507	163.394	172	123.507	0.818409	0.866925	0.298057	4	0.362881	12.5986
KLMA_30412	DPP1	fungal-type vacuole membrane	13.3594	11.5522	11.1986	11.331	351.856	130.985	105.251	123.351	-1.80728	-2.16088	-2.02844	8	0.874704	11.8603
KLMA_20324	YHM2	tricarboxylate secondary active transmembrane transporter activity	12.676	12.2453	12.1493	11.4044	211.054	203.019	194.562	123.238	-0.430713	-0.526676	-1.27164	3	0.457666	12.1188
KLMA_20493	FRS1	phenylalanyl-tRNA aminoacylation	10.8521	12.4044	12.281	12.3498	30.6292	117.4	110.503	123.203	1.55233	1.42886	1.49771	2	0.647952	11.9718
KLMA_30466	RPT4	positive regulation of RNA polymerase II transcriptional preinitiation complex assembly	12.2861	11.9347	11.8295	11.8973	112.575	115.379	109.655	123.095	-0.351417	-0.456547	-0.388761	8	0.176795	11.9869
KLMA_40438	KLMA_40438	integral component of membrane	11.0326	10.4494	10.4294	10.7982	100.46	87.6601	88.5374	123.074	-0.583206	-0.603269	-0.234487	6	0.252123	10.6774
KLMA_20419	VPS27	endosome membrane	12.8351	11.9056	11.6287	12.3731	119.475	81.8697	68.925	122.99	-0.929462	-1.20635	-0.461985	6	0.459747	12.1856
KLMA_30535	MRPL28	mitochondrial large ribosomal subunit	9.05525	9.83626	9.93756	10.3092	35.6595	79.7665	88.9739	122.796	0.781009	0.882311	1.25394	2	0.456402	9.78456
KLMA_70339	pheS	mitochondrial phenylalanyl-tRNA aminoacylation	11.6047	11.7398	11.9258	12.0133	65.1055	93.7816	108.547	122.712	0.13512	0.321043	0.408608	7	0.159161	11.8209
KLMA_70067	STE23	metalloendopeptidase activity	11.7715	12.0622	12.3707	13.1039	34.2583	54.8483	69.2773	122.459	0.290782	0.599207	1.33245	7	0.496037	12.3271
KLMA_30532	COX20	mitochondrial inner membrane	11.1089	11.0005	11.0962	10.734	111.932	136.125	148.381	122.429	-0.108452	-0.0127686	-0.37496	3	0.150807	10.9849
KLMA_40442	TCB3	cortical endoplasmic reticulum	14.5538	13.9464	14.2152	13.6444	159.682	136.797	168.1	121.755	-0.607451	-0.338577	-0.909397	3	0.335404	14.09
KLMA_70079	CSR1	ER-associated ubiquitin-dependent protein catabolic process	10.7136	12.2895	11.9414	11.9084	37.2609	143.962	115.731	121.728	1.57592	1.22779	1.19485	4	0.596142	11.7132
KLMA_10756	UBP16	thiol-dependent ubiquitin-specific protease activity	13.9012	13.1814	13.1236	12.7552	188.753	150.007	146.933	121.716	-0.719785	-0.777567	-1.14596	8	0.415074	13.2403
KLMA_10442	DOM34	nuclear-transcribed mRNA catabolic process, endonucleolytic cleavage-dependent decay	10.6461	10.6027	10.6741	11.7056	40.3355	51.2655	55.0048	121.494	-0.0434238	0.0280437	1.05957	7	0.461729	10.9071
KLMA_80054	HIP1	high-affinity L-histidine transmembrane transporter activity	10.3345	12.1824	12.4057	12.2916	22.0556	103.818	123.489	121.493	1.84791	2.07122	1.95714	2	0.851833	11.8035
KLMA_10612	PRY2	fungal-type vacuole	11.3532	11.4959	11.7796	11.2817	84.4079	121.99	152.226	121.383	0.14274	0.426433	-0.0715318	1	0.190673	11.4776
KLMA_30320	KLMA_30320	---	13.4281	12.7897	12.6964	12.5706	154.326	129.68	124.1	121.383	-0.638389	-0.731758	-0.857568	8	0.330815	12.8712
KLMA_50314	COQ9	mitochondrial inner membrane	10.1293	10.6406	10.6176	11.0843	43.9383	82.1698	82.3847	121.117	0.511261	0.488241	0.954926	7	0.337899	10.6179
KLMA_20524	CST6	positive regulation of transcription from RNA polymerase II promoter by oleic acid	13.8471	12.4069	11.9596	12.116	283.998	136.667	102.134	121.047	-1.44014	-1.88746	-1.73109	8	0.747596	12.5824
KLMA_50406	DOT5	regulation of transcription, DNA-templated	11.4225	10.6111	10.3326	10.822	127.865	96.6398	80.2909	121.002	-0.811371	-1.08983	-0.600473	6	0.400633	10.797
KLMA_20029	DOS2	cytoplasm	11.9567	11.0416	10.7153	11.2908	132.376	91.6152	74.7259	120.361	-0.915039	-1.24138	-0.665864	6	0.455624	11.2511
KLMA_20799	KLMA_20799	cytoplasm	14.7203	13.0566	12.0055	11.0977	1041.72	431.257	212.057	120.341	-1.66369	-2.71478	-3.62266	8	1.34695	12.72
KLMA_70296	IWS1	regulation of transcription, DNA-templated	11.5602	11.8052	11.7246	11.6165	81.4544	126.249	121.765	120.24	0.244995	0.164422	0.0562585	4	0.0948799	11.6766
KLMA_30588	PDE2	cAMP-mediated signaling	13.2149	11.8682	11.6423	12.1668	174.849	89.8672	78.3573	120.059	-1.34667	-1.57262	-1.04807	6	0.602105	12.2231
KLMA_70226	KLMA_70226	Mo-molybdopterin cofactor biosynthetic process	11.7088	10.8659	10.6153	11.2285	115.637	84.2305	72.5383	119.91	-0.842819	-1.09346	-0.480248	6	0.411321	11.1046
KLMA_80111	UBP1	thiol-dependent ubiquitin-specific protease activity	13.4544	12.9338	13.0278	12.7248	139.947	127.52	138.941	119.812	-0.5206	-0.42662	-0.729569	8	0.265704	13.0352
KLMA_40109	UBP14	thiol-dependent ubiquitin-specific protease activity	12.2562	11.7773	11.8466	12.697	62.2413	58.485	62.5061	119.778	-0.478872	-0.409595	0.440772	5	0.367851	12.1443
KLMA_50060	PEP8	fungal-type vacuole membrane	11.9454	10.7503	10.4254	11.3284	127.806	73.1241	59.4732	119.67	-1.19504	-1.52	-0.616943	6	0.57957	11.1124
KLMA_40014	BRE5	protein deubiquitination	12.1425	12.3056	12.1168	12.0686	88.0561	128.916	115.703	119.609	0.163051	-0.0256899	-0.0739636	1	0.0890386	12.1584
KLMA_30032	MOG1	protein import into nucleus	10.5778	10.3062	10.2389	10.714	76.3851	82.5529	81.0504	119.48	-0.271561	-0.338855	0.136196	5	0.194227	10.4592
KLMA_20830	LAC12	symporter activity	10.9967	11.444	11.7135	12.2717	34.7034	61.8931	76.122	119.413	0.447326	0.716878	1.27503	7	0.461587	11.6065
KLMA_60442	GCD11	positive regulation of translational fidelity	11.981	12.798	12.6646	12.1272	76.1464	175.192	163.013	119.394	0.816967	0.683587	0.146138	4	0.345754	12.3927
KLMA_60305	VPS24	ESCRT III complex	11.1278	10.5543	10.5143	10.9278	96.0526	84.7245	83.5182	119.345	-0.573523	-0.613472	-0.199969	6	0.257073	10.781
KLMA_30520	rplE	mitochondrial large ribosomal subunit	10.2765	11.0106	10.6729	11.2623	42.0755	93.4281	73.9839	119.302	0.73414	0.396459	0.985839	2	0.3702	10.8056
KLMA_20544	TPO3	fungal-type vacuole membrane	14.9368	13.695	13.0213	12.3409	506.984	281.68	179.087	119.185	-1.2418	-1.9156	-2.59599	8	0.958565	13.4985
KLMA_10689	PEP12	endosome	11.8138	10.6275	10.618	11.2193	125.358	71.6478	72.6248	118.991	-1.18635	-1.19585	-0.594508	6	0.493892	11.0697
KLMA_10303	RDL2	mitochondrion	10.7518	10.1951	10.1377	10.0079	138.208	122.36	119.734	118.966	-0.556723	-0.614072	-0.74386	8	0.284551	10.2731
KLMA_40609	RPN9	proteasome storage granule	11.3796	11.0902	10.9739	11.7052	66.8498	71.2197	67.0361	118.827	-0.289333	-0.405634	0.325584	5	0.282907	11.2872
KLMA_40184	DDP1	diadenosine polyphosphate catabolic process	10.6032	10.1187	9.74677	10.5184	85.9961	80.3324	63.4023	118.818	-0.484421	-0.856394	-0.0847664	5	0.341756	10.2468
KLMA_10567	KLMA_10567	activation of phospholipase C activity	13.3873	11.8834	11.6056	11.593	286.044	132.128	110.89	118.473	-1.50392	-1.78167	-1.79429	8	0.742345	12.1173
KLMA_30143	YIP4	Golgi membrane	11.3303	10.9965	10.9412	10.8784	114.076	118.324	116.156	118.472	-0.33381	-0.389137	-0.451999	8	0.174668	11.0366
KLMA_20789	KLMA_20789	mitochondrial outer membrane	12.2784	11.2891	11.2687	11.2238	170.488	112.157	112.918	118.284	-0.989281	-1.00977	-1.05466	8	0.4414	11.515
KLMA_80394	KLMA_80394	fungal-type cell wall	10.9552	12.0155	12.0427	11.2598	66.5617	181.222	188.704	118.153	1.06033	1.0875	0.304666	4	0.47331	11.5683
KLMA_10125	COQ6	mitochondrial inner membrane	11.0533	11.4028	11.6332	11.96	44.36	73.719	88.2817	117.846	0.349492	0.579915	0.906697	7	0.330805	11.5123
KLMA_60348	KLMA_60348	mitochondrial large ribosomal subunit	7.88	8.76563	8.81358	9.32158	30.0329	72.1295	76.457	117.66	0.885623	0.933572	1.44157	2	0.51862	8.6952
KLMA_70215	RVB2	Ino80 complex	11.918	11.8906	11.5963	11.9391	81.6281	104.932	87.2147	117.628	-0.0273829	-0.321723	0.0211452	5	0.139475	11.836
KLMA_30148	ILV6	valine biosynthetic process	11.6114	12.1152	12.2276	11.2529	105.149	193.803	213.432	117.583	0.503736	0.616183	-0.358556	1	0.392771	11.8018
KLMA_30047	THI20	thiamine biosynthetic process	10.4232	11.6932	11.5537	12.0897	26.0402	82.0304	76.8876	117.557	1.27001	1.13051	1.66648	2	0.619074	11.44
KLMA_60068	RSM27	mitochondrial small ribosomal subunit	9.34169	9.59776	9.2708	9.80763	63.131	91.9191	74.7827	117.495	0.256076	-0.0708826	0.465942	7	0.213135	9.50447
KLMA_20072	KLMA_20072	mitochondrion	11.5615	10.611	10.3802	10.7371	146.528	99.1027	86.1621	117.46	-0.950468	-1.18132	-0.824431	6	0.445473	10.8224
KLMA_60424	RAG8	protein serine/threonine kinase activity	12.2354	11.8192	11.8174	12.1452	87.3658	85.8597	87.1736	117.458	-0.416176	-0.418042	-0.0902186	5	0.188716	12.0043
KLMA_80246	HRP1	mRNA cleavage factor complex	10.9179	11.9801	11.7302	12.2458	32.8609	89.6971	76.9564	117.417	1.06225	0.812341	1.32797	2	0.49691	11.7185
KLMA_20549	KRE6	integral component of endoplasmic reticulum membrane	13.4371	13.1152	13.0246	12.6018	144.235	150.881	144.75	117.384	-0.321856	-0.412461	-0.835299	3	0.298126	13.0447
KLMA_10628	SDS22	protein serine/threonine phosphatase inhibitor activity	11.545	11.1126	10.9765	11.563	80.5854	78.4306	72.7132	117.382	-0.432454	-0.568483	0.0179628	5	0.259303	11.2993
KLMA_50415	AIM17	mitochondrion	15.6678	13.7243	13.4624	11.7592	1238.71	421.103	358.258	117.324	-1.94345	-2.20531	-3.90859	3	1.3863	13.6534
KLMA_60290	TAF9	transcription factor activity, RNA polymerase II core promoter sequence-specific binding involved in preinitiation complex assembly	9.87769	10.2318	9.84404	10.0994	68.8071	115.052	89.886	117.221	0.35415	-0.0336539	0.221733	2	0.159857	10.0132
KLMA_10671	OCA5	GTPase activator activity	10.7902	10.7064	10.6556	12.0962	33.1511	40.9479	40.3313	117.194	-0.0837466	-0.134601	1.30596	7	0.598946	11.0621
KLMA_70344	IST2	cortical endoplasmic reticulum	13.2852	13.0738	13.198	12.8382	109.632	123.215	137.241	116.977	-0.211436	-0.0871924	-0.447041	3	0.168187	13.0988
KLMA_20651	KLMA_20651	protein secretion	11.6831	11.0363	10.9709	11.3479	103.733	86.5982	84.5839	116.787	-0.646815	-0.712165	-0.335198	6	0.282996	11.2596
KLMA_80066	XKS1	xylulokinase activity	11.5446	11.9582	12.5654	12.2189	48.9688	85.4409	133.065	116.711	0.413573	1.02075	0.674318	2	0.372856	12.0718
KLMA_50155	SLA1	actin cortical patch	13.7908	13.2508	13.1047	13.2993	112.988	101.792	93.6514	116.615	-0.539937	-0.686067	-0.49148	6	0.258038	13.3614
KLMA_60175	VMA5	proton-transporting ATPase activity, rotational mechanism	12.7992	12.6282	12.4734	11.5631	179.597	208.868	191.06	116.439	-0.171063	-0.325806	-1.23617	3	0.47767	12.366
KLMA_10122	DSL1	endoplasmic reticulum membrane	12.218	11.274	11.3369	12.4373	69.067	46.9988	50.0103	116.365	-0.944015	-0.881138	0.219209	5	0.517411	11.8166
KLMA_20290	HEM2	protoporphyrinogen IX biosynthetic process	12.5891	12.1403	11.9756	11.4685	177.437	169.963	154.377	115.628	-0.448845	-0.613518	-1.12066	3	0.400734	12.0434
KLMA_30491	THR4	threonine biosynthetic process	10.1482	11.9114	12.0282	12.0313	21.9657	97.2832	107.989	115.579	1.76319	1.88008	1.88311	2	0.799127	11.5298
KLMA_70183	RHR2	glycerol biosynthetic process	11.4113	12.1602	12.3403	10.9962	109.115	237.411	275.033	115.459	0.74893	0.929084	-0.415051	1	0.547173	11.727
KLMA_80273	ITR2	myo-inositol transmembrane transporter activity	11.8439	11.81	11.8448	12.1972	63.6814	80.9291	84.7863	115.332	-0.0339052	0.000903847	0.35329	7	0.158365	11.9239
KLMA_70387	SSL2	holo TFIIH complex	13.3256	12.672	12.6105	12.7986	116.911	97.1279	94.9644	115.28	-0.653547	-0.715108	-0.526982	6	0.281892	12.8517
KLMA_20194	KLMA_20194	cytosol	9.65872	10.3424	10.3538	11.199	27.822	58.4997	59.8166	115.222	0.683681	0.695042	1.54032	7	0.546095	10.3885
KLMA_20057	KLMA_20057	peroxisome	10.9841	10.6772	11.0879	11.2939	65.4326	68.6183	93.5022	115.212	-0.306848	0.10378	0.30978	7	0.22251	11.0108
KLMA_30254	VHS3	coenzyme A biosynthetic process	12.3121	12.1163	12.2161	12.4909	71.482	81.6179	89.2368	115.05	-0.195766	-0.0959549	0.178848	5	0.138142	12.2839
KLMA_70400	SEC21	COPI vesicle coat	13.3972	13.216	13.1414	12.8111	111.259	129.154	124.478	114.908	-0.181201	-0.255838	-0.586148	3	0.212208	13.1414
KLMA_10301	MRPL44	mitochondrial large ribosomal subunit	8.15117	8.77818	9.28979	9.64057	28.3661	58.1018	84.4242	114.873	0.627009	1.13862	1.4894	2	0.561049	8.96493
KLMA_60470	TIM23	mitochondrial inner membrane presequence translocase complex	9.87418	10.7894	10.9305	10.8125	42.2608	104.149	116.836	114.789	0.915221	1.05631	0.938343	2	0.423399	10.6016
KLMA_10796	PNG1	nucleotide-excision repair	11.9837	10.77	10.8509	11.5002	113.279	63.491	69.0419	114.745	-1.21369	-1.1328	-0.483501	6	0.496952	11.2762
KLMA_60399	RMD5	negative regulation of gluconeogenesis	12.1441	11.157	11.0217	11.66	112.802	74.4388	68.9303	114.591	-0.987105	-1.1224	-0.484105	6	0.443512	11.4957
KLMA_40418	ERG12	farnesyl diphosphate biosynthetic process, mevalonate pathway	10.1772	10.8249	10.9603	11.7311	27.1931	55.7353	62.6227	114.377	0.647685	0.783072	1.55387	7	0.552315	10.9234
KLMA_10253	PYC2	gluconeogenesis	18.5395	17.7221	17.7658	13.088	3208.77	2387.46	2495.51	114.092	-0.817368	-0.77374	-5.45153	3	2.15559	16.7788
KLMA_40279	KLMA_40279	mitochondrial small ribosomal subunit	10.8499	11.439	11.4163	11.4068	55.5537	107.503	108.153	114.022	0.589076	0.566398	0.556907	2	0.247437	11.278
KLMA_10685	SBE2	Golgi apparatus	12.2996	12.5464	12.7388	12.7772	56.6434	88.2744	102.375	113.68	0.246709	0.43915	0.477522	2	0.189329	12.5905
KLMA_10188	KIN3	protein serine/threonine kinase activity	10.4263	9.59671	9.62145	11.664	33.827	25.1672	25.66	113.65	-0.829641	-0.804898	1.23769	5	0.840934	10.3271
KLMA_30172	ALY2	early endosome	13.4638	12.6447	12.7033	12.8596	121.077	89.7223	95.4316	113.584	-0.819079	-0.760527	-0.604236	6	0.324847	12.9179
KLMA_70160	MED7	RNA polymerase II transcription cofactor activity	11.4383	10.4095	10.2301	10.731	128.181	82.2738	73.8984	113.535	-1.0288	-1.20819	-0.707331	6	0.461307	10.7022
KLMA_60018	UTH1	mitochondrial outer membrane	11.4324	11.8554	11.8173	11.5656	71.4138	125.223	124.418	113.339	0.422978	0.384831	0.133199	4	0.175623	11.6677
KLMA_30484	SEC28	COPI vesicle coat	10.9008	11.3206	11.3288	11.1415	64.2602	112.311	115.343	113.292	0.419775	0.427974	0.240681	4	0.174019	11.1729
KLMA_40144	KLMA_40144	mitochondrial large ribosomal subunit	9.55202	10.6621	10.638	11.0712	27.8706	79.4339	78.7784	112.935	1.11009	1.08595	1.51915	2	0.563192	10.4808
KLMA_30063	LAG1	endoplasmic reticulum membrane	10.91	10.8144	11.2238	11.6749	46.3246	56.6912	77.0086	112.719	-0.0956415	0.313747	0.764863	7	0.335799	11.1558
KLMA_10050	GRH1	COPII vesicle coat	11.8135	11.0342	11.189	11.6102	90.9896	69.1918	78.6125	112.668	-0.779349	-0.624556	-0.203371	6	0.313441	11.4117
KLMA_20267	NAB2	poly(A)+ mRNA export from nucleus	13.9739	12.4147	12.1669	12.0578	299.135	132.821	114.128	112.492	-1.55911	-1.80691	-1.91606	8	0.773295	12.6533
KLMA_60102	YSP2	mitochondrial membrane	14.5484	13.3274	13.3182	13.4368	169.634	95.8661	96.438	112.432	-1.22101	-1.23012	-1.11155	6	0.516341	13.6577
KLMA_30136	gabD	glutamate decarboxylation to succinate	11.9234	11.3573	11.5287	11.9364	78.5068	69.42	79.5801	112.413	-0.566096	-0.394685	0.0129964	5	0.250916	11.6864
KLMA_20406	SEH1	nuclear pore outer ring	10.8099	10.9243	10.9175	11.3939	52.9675	74.796	75.8	112.388	0.114359	0.107598	0.583976	7	0.225445	11.0114
KLMA_30613	KLMA_30613	Golgi apparatus	11.2002	10.4127	10.6391	11.0736	86.0965	65.1842	77.8204	112.348	-0.787537	-0.561128	-0.126625	5	0.31898	10.8314
KLMA_20753	FMP41	mitochondrion	11.1445	10.5686	10.6274	11.0348	84.6422	74.5584	78.9771	112.232	-0.575856	-0.517105	-0.109663	5	0.249729	10.8438
KLMA_20071	KLMA_20071	endoplasmic reticulum	10.9237	10.3809	10.2936	10.6291	96.9306	87.7723	84.2819	112.231	-0.542789	-0.630093	-0.294538	6	0.244979	10.5568
KLMA_60203	TVP23	Golgi membrane	10.1287	10.288	10.1306	10.5993	56.4381	82.5772	75.2867	112.15	0.159347	0.00194839	0.470582	7	0.191719	10.2867
KLMA_70325	SLT2	mRNA splicing via endonucleolytic cleavage and ligation involved in unfolded protein response	12.8045	12.4187	12.4094	11.9648	136.38	136.414	138.257	112.112	-0.385848	-0.39515	-0.839705	3	0.297261	12.3993
KLMA_70032	FMP25	integral component of mitochondrial inner membrane	12.4955	12.1116	12.312	12.2447	93.9468	94.1021	110.288	111.995	-0.383897	-0.183444	-0.250788	6	0.138374	12.2909
KLMA_50193	KLMA_50193	regulation of glycolytic process	14.2265	13.1586	13.086	12.1104	341.891	213.082	206.873	111.825	-1.06795	-1.14056	-2.11612	3	0.748957	13.1454
KLMA_20535	KLMA_20535	protein autoubiquitination	10.1359	9.79265	9.72245	10.4288	64.5457	68.4829	64.34	111.728	-0.343294	-0.413498	0.292875	5	0.283197	10.02
KLMA_30584	SNX3	late endosome membrane	9.89925	9.89824	9.73409	10.3395	57.9372	74.7319	68.1388	111.633	-0.00101126	-0.165159	0.440227	7	0.22489	9.96777
KLMA_40608	TIF35	translation initiation factor activity	9.83329	11.5827	11.379	11.0606	33.2336	146.339	129.521	111.517	1.74945	1.54566	1.22735	4	0.678762	10.9639
KLMA_30502	SEC12	Sar guanyl-nucleotide exchange factor activity	12.415	12.582	12.974	12.9569	53.4819	78.5193	105.065	111.456	0.167009	0.558996	0.541924	2	0.240904	12.732
KLMA_30249	ETT1	regulation of transcription, DNA-templated	7.70854	11.5769	11.0832	11.6585	4.85225	93.4284	67.8169	111.422	3.86835	3.37466	3.94999	2	1.6305	10.5068
KLMA_20574	SIA1	---	10.3237	11.1375	11.594	12.1709	21.8119	50.208	70.1495	111.373	0.813859	1.27027	1.84724	2	0.675339	11.3065
KLMA_20352	OPI10	nucleus	9.18354	9.93118	10.5969	10.8674	22.903	50.2945	81.2854	111.33	0.74764	1.41333	1.68391	2	0.651199	10.1448
KLMA_20216	KLMA_20216	---	10.5019	10.0044	9.3554	9.60909	141.734	131.392	84.8632	111.186	-0.497584	-1.14653	-0.892849	8	0.433087	9.86769
KLMA_50123	KLMA_50123	mitochondrion	8.24454	9.69186	10.4374	12.1933	4.98249	17.6427	30.1927	111.185	1.44732	2.19291	3.94881	7	1.42287	10.1418
KLMA_20380	KLMA_20380	---	9.73824	8.60713	9.13139	9.15653	92.9421	55.9042	82.8706	111.108	-1.13111	-0.60685	-0.581708	6	0.400266	9.15832
KLMA_30505	ATG15	multivesicular body membrane	11.7211	11.507	11.7694	12.0775	62.039	68.9429	84.3281	111.093	-0.214117	0.0482547	0.356391	7	0.203785	11.7688
KLMA_30278	IES6	regulation of transcription, DNA-templated	10.5809	10.199	10.3387	10.1053	105.816	108.784	119.399	111.036	-0.381814	-0.242131	-0.475602	8	0.179134	10.306
KLMA_60267	FYV6	chromosome, telomeric region	10.3503	10.5314	10.5417	10.4837	71.2484	105.172	107.85	110.981	0.181076	0.191405	0.133376	4	0.0762246	10.4768
KLMA_20525	CKA1	UTP-C complex	12.3063	11.6139	11.4162	11.5315	133.707	108.224	96.3331	110.9	-0.692435	-0.89014	-0.774783	8	0.347426	11.717
KLMA_10649	DLD1	mitochondrial matrix	11.7421	11.2637	11.5126	12.1136	60.6149	56.5423	68.428	110.798	-0.478383	-0.229551	0.371486	5	0.312748	11.658
KLMA_40305	NUP116	nuclear pore central transport channel	13.3356	13.0243	12.9322	13.0827	89.7986	94.5548	90.4916	110.674	-0.311334	-0.403386	-0.252894	6	0.149612	13.0937
KLMA_80406	KLMA_80406	nucleus	11.9517	11.3617	11.4698	11.5543	103.128	88.6664	97.505	110.359	-0.590065	-0.481908	-0.39744	6	0.22281	11.5844
KLMA_20357	DEP1	negative regulation of chromatin silencing at rDNA	11.5655	11.5977	11.7994	12.2673	47.8564	63.8807	74.8256	110.271	0.0322635	0.233915	0.701811	7	0.280199	11.8075
KLMA_30717	KLMA_30717	ATP binding	14.3546	13.0112	13.0161	13.2362	168.408	86.7512	88.7908	110.218	-1.34335	-1.33849	-1.11838	6	0.55599	13.4045
KLMA_60487	VCX1	calcium:proton antiporter activity	11.1481	11.0456	11.1984	11.6405	55.0538	67.0641	76.129	110.166	-0.102491	0.0503193	0.492428	7	0.227522	11.2581
KLMA_50024	CAR1	arginine catabolic process to ornithine	11.5944	11.7988	11.602	11.3155	93.9407	141.566	126.225	110.148	0.204419	0.0075747	-0.278908	1	0.17213	11.5776
KLMA_30270	VPS5	endosome membrane	12.9579	11.7904	11.6817	12.3552	117.862	68.4769	64.7963	109.892	-1.16751	-1.2762	-0.602771	6	0.508636	12.1963
KLMA_50480	TIM44	presequence translocase-associated import motor	11.4854	11.86	12.014	11.6776	67.8172	114.611	129.951	109.56	0.374508	0.528527	0.192155	4	0.197902	11.7592
KLMA_30583	SMF1	cellular manganese ion homeostasis	13.8429	12.9795	12.8167	12.1962	241.376	173.508	158.129	109.465	-0.863371	-1.02621	-1.64667	8	0.588169	12.9588
KLMA_80336	AIM10	prolyl-tRNA aminoacylation	11.6038	11.1445	11.5136	12.0713	55.637	52.9516	69.7929	109.44	-0.459303	-0.0901783	0.467476	5	0.33013	11.5833
KLMA_20015	YUH1	ubiquitin-dependent protein catabolic process	11.9109	10.7734	10.5286	10.9421	151.324	90.8154	77.1701	109.437	-1.13749	-1.38225	-0.968779	6	0.524546	11.0387
KLMA_10378	COY1	integral component of Golgi membrane	12.7144	11.9874	11.9075	12.3644	97.9704	77.4113	75.0018	109.355	-0.726923	-0.806819	-0.34996	6	0.32201	12.2434
KLMA_80042	IZH2	cellular zinc ion homeostasis	12.6994	11.8115	11.0923	11.1525	214.248	151.346	94.0458	109.16	-0.887935	-1.60715	-1.5469	8	0.648047	11.6889
KLMA_30070	MET14	methionine biosynthetic process	10.8608	10.0542	9.89001	10.5984	91.5682	68.4498	62.1396	109.054	-0.806655	-0.970819	-0.262461	6	0.39425	10.3508
KLMA_60301	FRS2	phenylalanyl-tRNA aminoacylation	10.7631	12.0851	11.8645	11.9259	34.2869	112.338	98.5877	109.01	1.32204	1.10139	1.16282	2	0.523856	11.6596
KLMA_60508	SEC31	ER to Golgi transport vesicle membrane	12.4311	13.2976	13.41	13.0796	43.4007	103.451	113.991	108.993	0.866525	0.978969	0.648559	4	0.379078	13.0546
KLMA_20681	AVT1	L-glutamine transmembrane transporter activity	11.6312	11.4452	11.916	12.2516	49.8261	57.193	80.8924	108.717	-0.185968	0.284847	0.620432	7	0.304674	11.811
KLMA_70207	TWF1	sequestering of actin monomers	11.417	10.7733	10.4953	11.2214	85.6058	71.6129	60.1304	108.705	-0.643642	-0.92161	-0.195584	6	0.36289	10.9767
KLMA_20108	MRPL32	mitochondrial large ribosomal subunit	9.93879	10.3894	10.3358	10.4911	52.4369	96.2248	91.5377	108.495	0.450596	0.396991	0.552355	2	0.209628	10.2888
KLMA_10075	GMC1	iron ion homeostasis	11.8108	12.0262	12.2363	12.2829	54.1346	82.7734	97.0284	108.357	0.215456	0.425546	0.472129	2	0.187517	12.0891
KLMA_10681	CDC12	cellular bud neck septin ring	10.9611	12.4233	11.9173	11.5594	50.0196	181.088	129.814	108.215	1.46223	0.956175	0.598279	4	0.532736	11.7153
KLMA_10364	DAS1	SCF-dependent proteasomal ubiquitin-dependent protein catabolic process	11.748	11.172	11.3727	12.006	63.7031	55.9467	65.4894	108.148	-0.575999	-0.375289	0.257999	5	0.323658	11.5746
KLMA_70055	PER33	nuclear pore	9.4522	9.89943	10.2402	11.0567	24.8357	44.0629	57.1253	108.063	0.447226	0.787989	1.60445	7	0.587213	10.1621
KLMA_10110	IST1	endosome	12.414	10.9612	10.4934	11.1203	184.567	89.0453	65.0015	108.031	-1.45275	-1.92063	-1.29365	6	0.711958	11.2472
KLMA_20109	CDC10	cellular bud neck septin ring	10.8421	11.4661	11.3007	11.3487	53.4732	108.022	98.0012	108.02	0.624032	0.458681	0.506638	2	0.237159	11.2394
KLMA_70411	DSE1	cell cycle	10.3818	10.2661	10.998	12.0814	23.0461	27.7515	47.8649	108.013	-0.115662	0.61626	1.69959	7	0.719646	10.9318
KLMA_30151	SSP120	cytoplasm	10.8369	10.6751	10.9037	10.5438	92.7547	108.286	129.414	107.929	-0.161749	0.066808	-0.293042	3	0.140416	10.7399
KLMA_20516	KLMA_20516	---	9.47923	9.8096	10.528	10.0634	46.9854	77.2798	131.111	107.833	0.33037	1.04882	0.584187	2	0.382992	9.97007
KLMA_40024	FPK1	positive regulation of phospholipid translocation	13.4235	12.0343	11.8544	12.5497	139.095	69.88	62.5316	107.799	-1.38923	-1.56919	-0.873804	6	0.609173	12.4655
KLMA_60320	PRS3	ribonucleoside monophosphate biosynthetic process	11.4421	12.1245	11.8623	11.2553	85.5962	179.919	152.754	107.716	0.682431	0.420219	-0.18681	1	0.341871	11.671
KLMA_20628	RPD3	negative regulation of chromatin silencing at rDNA	11.2102	11.4969	11.4608	11.6898	54.1029	86.1846	85.8118	107.686	0.286712	0.250689	0.479642	2	0.170669	11.4644
KLMA_50318	CDC36	positive regulation of transcription elongation from RNA polymerase II promoter	10.5816	10.2727	10.3314	10.456	81.9474	86.3071	91.7981	107.609	-0.308864	-0.250181	-0.125568	6	0.118934	10.4104
KLMA_10351	RPB4	DNA-directed RNA polymerase II, core complex	10.3235	10.5104	10.222	10.5855	62.9692	93.739	78.8409	107.599	0.186885	-0.1015	0.261964	7	0.144647	10.4104
KLMA_50313	YKE2	nucleus	8.20751	9.40259	9.40169	9.73282	26.2589	77.6879	78.8568	107.521	1.19508	1.19418	1.52531	2	0.580924	9.18615
KLMA_10275	NGL2	rRNA processing	12.1832	11.5935	11.5248	11.9819	87.7902	75.5591	73.5553	107.336	-0.589752	-0.658473	-0.201358	6	0.272312	11.8208
KLMA_50301	DLD1	mitochondrial matrix	15.3426	15.4844	15.7526	12.1186	759.762	1037.01	1226.12	107.316	0.141731	0.409974	-3.22402	3	1.483	14.6745
KLMA_10223	PET18	cytosol	7.70466	9.65475	9.66591	10.7271	9.25653	47.1336	47.3019	107.282	1.95009	1.96125	3.02247	2	1.09147	9.43811
KLMA_20314	ZRC1	zinc ion transmembrane transporter activity	12.2389	12.142	12.2063	11.7203	107.736	131.681	140.551	107.164	-0.0968826	-0.0326069	-0.518533	3	0.208772	12.0769
KLMA_30075	ADE13	de novo AMP biosynthetic process	11.3905	12.2794	12.3778	11.8336	54.8491	132.893	145.079	107.157	0.88895	0.987289	0.443116	4	0.392578	11.9703
KLMA_40391	MDH2	tricarboxylic acid cycle	16.1979	14.0043	12.8837	11.4844	1979.68	588.967	267.178	107.109	-2.19361	-3.31413	-4.71349	8	1.72438	13.6426
KLMA_20534	YPS1	aspartic-type endopeptidase activity	13.187	13.3357	13.2938	12.0543	153.188	221.953	220.995	106.864	0.14862	0.106786	-1.13271	3	0.530119	12.9677
KLMA_70151	KLMA_70151	mitochondrial small ribosomal subunit	8.47919	9.79557	9.50849	10.1376	23.844	76.5324	64.1969	106.55	1.31638	1.0293	1.65836	2	0.619353	9.4802
KLMA_10466	SVP26	integral component of Golgi membrane	9.42438	9.66872	9.41619	10.1574	44.6399	69.3453	59.2964	106.522	0.24434	-0.0081912	0.732999	7	0.300934	9.66667
KLMA_80311	CBP6	mitochondrial ribosome	10.1615	10.2646	10.1696	10.1855	72.7099	101.811	97.3011	106.506	0.103115	0.00806206	0.0239857	4	0.0409444	10.1953
KLMA_50104	ALA1	mitochondrial alanyl-tRNA aminoacylation	12.7749	12.9498	12.8978	12.8185	72.3553	106.688	105.12	106.271	0.174953	0.122898	0.043641	4	0.0679389	12.8602
KLMA_10618	SPC2	signal peptidase complex	10.0187	9.79319	9.61405	10.3071	60.3973	67.6921	60.9157	106.186	-0.225512	-0.404646	0.288369	5	0.259107	9.93325
KLMA_20238	KLMA_20238	---	11.0109	10.0252	9.55618	9.58036	195.235	128.317	94.9049	106.167	-0.985737	-1.45475	-1.43057	8	0.589116	10.0432
KLMA_20397	RSM19	mitochondrial small ribosomal subunit	8.79263	9.32767	9.38686	9.3904	48.008	91.4172	96.0668	106.045	0.535035	0.594228	0.597772	2	0.250519	9.22439
KLMA_10322	CAF20	translation initiation factor activity	9.40911	11.1214	11.0146	10.4233	37.3325	159.312	149.751	106.039	1.71233	1.60552	1.01423	4	0.679467	10.4921
KLMA_10694	CKB2	UTP-C complex	11.0944	10.9446	10.8089	10.952	82.19	96.9188	89.8968	106.038	-0.149842	-0.285484	-0.142428	6	0.100982	10.95
KLMA_70147	GLO3	COPI vesicle coat	11.0731	11.6237	11.6802	11.9365	41.2054	78.9238	83.3792	106.001	0.55067	0.60711	0.863467	2	0.314657	11.5784
KLMA_30117	APL2	AP-1 adaptor complex	12.3458	11.8976	11.8594	12.3831	72.7389	69.5461	69.2448	105.797	-0.448182	-0.486382	0.0372848	5	0.243694	12.1215
KLMA_60340	BSD2	fungal-type vacuole membrane	12.7427	11.9934	11.4115	11.1756	220.722	171.871	116.979	105.79	-0.749351	-1.33118	-1.56706	8	0.604776	11.8308
KLMA_30212	TFG1	transcription factor TFIIF complex	13.0609	12.235	12.066	12.3215	124.34	91.6234	83.1683	105.726	-0.825846	-0.994869	-0.739391	6	0.380772	12.4208
KLMA_10669	MRPL25	mitochondrial large ribosomal subunit	9.50684	10.1371	9.8551	10.2087	45.5682	92.2762	77.2118	105.656	0.630269	0.34826	0.701905	2	0.276238	9.92695
KLMA_50371	DJP1	protein import into peroxisome matrix	12.2614	11.5221	11.1416	11.6355	114.369	89.5291	70.126	105.488	-0.739279	-1.11981	-0.625895	6	0.402636	11.6401
KLMA_40475	RPO26	DNA-directed RNA polymerase II, core complex	10.0832	10.9886	10.887	10.1866	68.9315	165.901	157.439	105.248	0.905464	0.803823	0.103464	1	0.404717	10.5364
KLMA_30119	CMC1	mitochondrial inner membrane	8.20694	8.13379	8.30432	9.65001	26.9098	32.9231	37.8494	105.139	-0.0731519	0.0973825	1.44307	7	0.624309	8.57377
KLMA_80027	SOM1	mitochondrial inner membrane peptidase complex	9.81294	9.37799	9.10436	9.07725	122.429	118.373	99.4568	105.011	-0.434952	-0.708574	-0.735692	8	0.295651	9.34313
KLMA_40060	KLMA_40060	cellular iron ion homeostasis	11.0804	10.0644	10.3494	10.7997	88.7644	57.8074	71.5416	104.846	-1.01598	-0.730929	-0.280638	6	0.392905	10.5735
KLMA_40340	AGE2	GTPase activator activity	10.1502	10.589	10.6805	11.0419	39.8648	70.3901	76.3516	104.77	0.438731	0.53029	0.89166	7	0.317497	10.6154
KLMA_30125	VTC2	fungal-type vacuole membrane	14.4257	13.0018	13.1062	12.6146	251.196	122.317	134.143	104.747	-1.42395	-1.31954	-1.81114	8	0.682436	13.2871
KLMA_20207	RRD2	peptidyl-prolyl cis-trans isomerase activity	11.4444	10.4417	10.3019	11.3719	75.9874	49.3283	45.7563	104.745	-1.00269	-1.14244	-0.0724223	5	0.521157	10.89
KLMA_50347	QNS1	NAD biosynthetic process	12.2996	11.9783	11.9354	12.3801	69.7104	72.945	72.3032	104.692	-0.321282	-0.364226	0.0805077	5	0.194202	12.1483
KLMA_70257	OSH3	cortical endoplasmic reticulum	11.5385	12.0716	12.4525	12.8636	28.7545	54.2946	72.194	104.52	0.533126	0.914068	1.3251	7	0.488425	12.2316
KLMA_60262	KLMA_60262	nucleus	11.308	10.7238	10.6814	10.6954	111.123	95.9731	94.8936	104.354	-0.584283	-0.626658	-0.612657	8	0.263656	10.8521
KLMA_10216	CTS1	nuclear envelope	10.9798	10.9917	11.5131	11.9436	35.8646	47.2012	69.6406	104.269	0.0118927	0.533373	0.963786	7	0.401311	11.357
KLMA_70031	BOS1	endoplasmic reticulum membrane	9.91647	9.65014	9.49009	10.8285	37.9038	41.3817	37.5256	104.084	-0.266335	-0.426387	0.912025	5	0.517809	9.9713
KLMA_40289	APS1	AP-1 adaptor complex	9.89589	9.85235	9.60535	10.161	59.9352	76.0437	65.2838	103.799	-0.0435388	-0.29054	0.265067	5	0.197091	9.87863
KLMA_70248	DHH1	cytoplasmic mRNA processing body	12.012	11.9244	11.891	11.9025	77.2795	95.0293	94.8617	103.535	-0.0875518	-0.120954	-0.109474	8	0.0474392	11.9325
KLMA_10493	HER2	glutaminyl-tRNAGln biosynthesis via transamidation	11.7638	11.2548	11.3248	11.747	73.8715	67.6909	72.4859	103.331	-0.508951	-0.439023	-0.0167842	5	0.234182	11.5226
KLMA_20260	KEX1	serine-type carboxypeptidase activity	12.3166	11.8964	11.8674	12.1782	80.1102	78.2083	78.2645	103.248	-0.420277	-0.449273	-0.138457	6	0.189492	12.0646
KLMA_50443	PCP1	mitochondrial inner membrane	10.5734	10.9097	11.0654	11.3035	43.9978	72.7522	82.3178	103.246	0.336263	0.492016	0.730045	2	0.265059	10.963
KLMA_40606	SPT5	regulation of DNA-templated transcription, elongation	13.4209	12.6072	12.7235	12.8857	105.184	78.106	86.3713	103.012	-0.813691	-0.697439	-0.535214	6	0.311483	12.9093
KLMA_60480	KLMA_60480	---	9.84826	9.62204	9.5587	10.3006	51.985	58.8643	56.7591	103.01	-0.226221	-0.289562	0.452377	5	0.290973	9.83241
KLMA_50141	GTR2	positive regulation of transcription from RNA polymerase II promoter	11.7541	10.6791	10.7536	11.3029	97.7967	60.9075	65.1108	102.968	-1.07499	-1.00053	-0.451198	6	0.437084	11.1225
KLMA_40198	UGA1	gamma-aminobutyric acid catabolic process	12.574	12.1858	12.9004	11.7599	127.553	127.427	213.334	102.73	-0.388182	0.326481	-0.814042	3	0.426676	12.355
KLMA_40349	EMC5	ER membrane protein complex	10.0399	9.59999	9.79534	9.93163	76.9191	73.7656	85.7402	102.682	-0.439942	-0.244599	-0.108309	6	0.164283	9.84172
KLMA_10435	KLMA_10435	prolyl-tRNA aminoacylation	12.0159	12.93	12.7499	12.2765	60.4471	148.966	133.93	102.654	0.914095	0.734014	0.26054	4	0.364518	12.4931
KLMA_20640	PET494	mitochondrial inner membrane	11.3616	11.0202	11.0209	11.5611	62.6868	64.7142	65.9017	102.559	-0.341353	-0.34065	0.199557	5	0.231408	11.241
KLMA_80104	PEX14	transcription corepressor activity	11.6302	11.2058	11.2256	11.3248	89.1457	87.0625	89.8242	102.388	-0.424397	-0.404611	-0.305404	6	0.169832	11.3466
KLMA_30473	KLMA_30473	endoplasmic reticulum	11.3376	10.8169	10.9613	11.5201	63.2285	57.723	65.1768	102.305	-0.520727	-0.376251	0.182547	5	0.282153	11.159
KLMA_20556	UGO1	integral component of mitochondrial outer membrane	11.7404	11.5531	11.8696	11.7877	69.4836	80.086	101.39	102.29	-0.187339	0.12922	0.0473078	7	0.116192	11.7377
KLMA_60046	KLMA_60046	cytoplasm	17.1055	15.0736	14.0931	12.476	1774.44	570.035	293.458	102.077	-2.03191	-3.01241	-4.62947	8	1.67628	14.687
KLMA_40552	THI6	thiamine biosynthetic process	9.7981	11.6027	11.3146	11.8818	16.9341	77.6308	64.7525	101.918	1.80459	1.51654	2.08371	2	0.805482	11.1493
KLMA_20727	DUG3	glutamine metabolic process	10.3155	11.6567	11.4811	11.5153	31.1791	103.473	93.6685	101.818	1.34119	1.16553	1.19975	2	0.539019	11.2421
KLMA_10064	ACN9	mitochondrial intermembrane space	10.5406	9.99355	9.90259	9.86446	114.167	104.469	97.919	101.648	-0.547036	-0.638	-0.676129	8	0.272699	10.0753
KLMA_10406	TVP38	Golgi membrane	11.3531	10.8313	11.1058	11.0943	84.4382	76.8738	94.949	101.613	-0.521816	-0.24728	-0.25883	6	0.184577	11.0961
KLMA_40383	BLI1	endosome	10.2269	8.91091	8.85945	9.52501	116.707	62.4664	60.1106	101.585	-1.31596	-1.36742	-0.701862	6	0.554354	9.38056
KLMA_50187	RPB2	transcription, DNA-templated	13.2982	12.8028	13.0412	13.1005	81.3466	75.4478	90.8512	101.57	-0.495386	-0.257	-0.197714	6	0.176688	13.0607
KLMA_50308	NMT1	N-terminal protein myristoylation	11.1798	11.4086	11.2487	11.6709	50.8661	77.9547	71.415	101.541	0.228835	0.068931	0.491106	7	0.188893	11.377
KLMA_40480	SCH9	positive regulation of ribosomal protein gene transcription from RNA polymerase II promoter	13.0579	12.4516	12.4147	12.4162	110.885	95.3213	94.8525	101.481	-0.606299	-0.643168	-0.641674	8	0.273361	12.5851
KLMA_50479	KLMA_50479	---	9.79357	9.43135	9.56616	9.78718	70.3475	71.2944	79.9572	101.453	-0.362219	-0.227402	-0.0063829	5	0.153419	9.64457
KLMA_20480	LST8	protein kinase activator activity	10.6635	10.7239	10.9309	11.0995	52.738	71.8061	84.6475	101.355	0.060427	0.267448	0.435976	7	0.172763	10.8544
KLMA_40410	ICP55	extrinsic component of mitochondrial inner membrane	11.315	11.1645	11.4729	11.8368	49.4057	58.3067	73.499	101.118	-0.15055	0.157869	0.521761	7	0.249921	11.4473
KLMA_80230	OCA1	protein tyrosine phosphatase activity	11.6483	10.8474	10.5908	10.6168	145.482	109.197	93.2166	101.024	-0.800901	-1.05749	-1.03156	8	0.42892	10.9258
KLMA_20287	KLMA_20287	mitochondrion	11.1379	10.1199	9.98931	9.96294	159.158	102.642	95.8457	100.993	-1.01803	-1.1486	-1.17498	8	0.485967	10.3025
KLMA_30348	AQY1	endoplasmic reticulum membrane	14.2306	13.6298	13.3036	11.1226	617.255	530.554	434.323	100.947	-0.600809	-0.926948	-3.10795	3	1.17336	13.0716
KLMA_20441	KLMA_20441	endoplasmic reticulum membrane	12.4183	11.9497	12.1498	11.8274	106.792	101.321	118.222	100.825	-0.468608	-0.268544	-0.590927	8	0.223582	12.0863
KLMA_30460	TRE2	protein targeting to vacuole involved in ubiquitin-dependent protein catabolic process via the multivesicular body sorting pathway	12.2707	11.7855	12.1996	12.4551	61.6487	57.6047	78.2728	100.756	-0.485154	-0.0711291	0.184393	5	0.244877	12.1777
KLMA_60133	GRX7	Golgi lumen	11.5809	10.9658	10.9324	10.6395	135.12	115.187	114.406	100.695	-0.615051	-0.648518	-0.941321	8	0.342624	11.0296
KLMA_10374	PFD1	cytoplasm	8.57349	9.7057	9.45061	9.64517	33.1432	94.6394	80.8883	100.637	1.13221	0.877124	1.07169	2	0.454585	9.34374
KLMA_30681	VRG4	cytoplasmic vesicle membrane	10.8613	12.1308	11.9036	11.242	54.6564	171.314	149.27	100.483	1.2695	1.04234	0.380759	4	0.507581	11.5344
KLMA_70368	KLMA_70368	endoplasmic reticulum	11.2	10.0016	10.1104	10.4157	118.395	67.5276	74.0913	100.324	-1.19845	-1.08963	-0.784332	6	0.468729	10.4319
KLMA_70410	YCK3	fungal-type vacuole membrane	11.5268	11.2344	11.229	11.7354	60.9146	65.4285	66.2212	100.286	-0.292341	-0.297771	0.208625	5	0.21288	11.4314
KLMA_30245	KLMA_30245	mitochondrion	12.5979	11.2129	11.0781	11.4277	159.956	79.8755	73.5535	100.258	-1.38499	-1.51976	-1.17015	6	0.601232	11.5792
KLMA_20309	CAF16	regulation of transcription from RNA polymerase II promoter	9.00405	9.95241	9.90097	10.976	17.9205	45.3249	44.7498	100.195	0.948354	0.896917	1.9719	7	0.698128	9.95835
KLMA_20429	UBP3	thiol-dependent ubiquitin-specific protease activity	12.1387	12.0259	11.8784	12.4572	56.4799	68.2894	62.9183	100.194	-0.112778	-0.26026	0.318548	5	0.212829	12.1251
KLMA_50274	SSQ1	intracellular sequestering of iron ion	12.3879	11.8133	11.8995	12.1776	81.65	71.6581	77.595	100.15	-0.574621	-0.48844	-0.210286	6	0.227832	12.0696
KLMA_10778	MBA1	mitochondrial inner membrane	10.2708	10.5667	10.5848	10.9249	45.2746	71.7485	74.0729	100.059	0.295917	0.314021	0.654143	7	0.231627	10.5868
KLMA_50615	ATG4	cysteine-type peptidase activity	12.4087	11.1462	11.0898	11.6454	118.943	66.1532	63.4926	100.008	-1.26251	-1.31894	-0.763347	6	0.528988	11.5725
KLMA_50234	CST26	lipid particle	12.686	11.4406	11.1775	11.4863	161.074	88.8959	75.4719	99.9712	-1.2454	-1.50849	-1.19976	6	0.582697	11.6976
KLMA_40412	KLMA_40412	nucleus	11.1765	9.67668	9.70278	10.6038	101.17	46.7446	48.7785	99.8784	-1.49986	-1.47376	-0.572782	6	0.633518	10.2899
KLMA_50628	KEX1	serine-type endopeptidase activity	11.4905	11.8526	12.0323	12.4283	36.5759	61.8104	71.1528	99.8377	0.362126	0.541818	0.937838	7	0.337714	11.9509
KLMA_30236	ATS1	tRNA wobble uridine modification	9.07514	9.52549	10.1636	11.3635	14.4081	26.1349	40.582	99.7979	0.450351	1.08844	2.28839	7	0.860584	10.0319
KLMA_70286	TAZ1	integral component of mitochondrial outer membrane	10.9618	11.3457	11.1112	11.4803	49.5319	83.474	72.894	99.7015	0.38382	0.149323	0.518502	7	0.201228	11.2248
KLMA_60548	REG1	negative regulation of transcription from RNA polymerase II promoter	13.7655	12.3755	12.3554	12.5351	162.805	81.0557	81.6273	99.3527	-1.39005	-1.41012	-1.23044	6	0.585919	12.7579
KLMA_50231	GCV1	glycine catabolic process	14.1094	12.4893	12.0858	11.4369	443.05	189.357	145.537	99.3389	-1.62008	-2.02361	-2.67248	8	0.985937	12.5304
KLMA_20293	LSM2	U4/U6 x U5 tri-snRNP complex	9.25205	9.45082	9.28932	9.33654	62.8176	94.4307	86.0117	99.2706	0.198768	0.0372651	0.084487	4	0.0747533	9.33218
KLMA_50271	SUR4	fatty acid elongation	8.94065	12.1414	11.8234	11.25	14.0123	169.049	139.346	99.2517	3.20078	2.88278	2.30937	4	1.25283	11.0389
KLMA_50175	MRPL4	mitochondrial ribosome	10.4763	11.3036	11.2445	11.196	42.2024	98.2007	96.174	98.9193	0.827294	0.768215	0.719662	2	0.336333	11.0551
KLMA_80288	KLMA_80288	---	10.4304	10.0026	9.43917	10.4864	66.472	64.6323	44.841	98.9133	-0.427773	-0.991224	0.0560465	5	0.419597	10.0897
KLMA_30495	YIH1	protein kinase inhibitor activity	8.30143	9.24846	9.52526	10.8496	11.4548	28.3292	35.1902	98.8964	0.947029	1.22384	2.54821	7	0.911126	9.4812
KLMA_50336	MRPS17	mitochondrial small ribosomal subunit	10.0615	10.85	10.5867	10.674	45.3463	102.338	87.3243	98.7994	0.788494	0.525159	0.612531	2	0.293753	10.543
KLMA_40126	ALG14	endoplasmic reticulum membrane	10.3019	9.45232	9.91696	10.6239	54.3376	39.2698	55.7137	98.7649	-0.84957	-0.384927	0.322006	5	0.437455	10.0738
KLMA_50131	KLMA_50131	mitochondrion	9.87611	9.74832	9.95564	10.9271	33.2154	39.7636	46.9767	98.7338	-0.127789	0.0795283	1.05101	7	0.467949	10.1268
KLMA_20110	DNM1	mitochondrial outer membrane	12.1488	11.6836	11.7983	12.4186	57.77	54.8728	60.3358	98.7333	-0.465273	-0.3505	0.269759	5	0.290502	12.0123
KLMA_80228	RAS2	activation of adenylate cyclase activity	9.11024	10.2156	10.382	10.8957	20.1351	56.9119	64.9652	98.6537	1.10532	1.27171	1.78544	2	0.651005	10.1509
KLMA_40175	HOG1	MAP kinase activity	11.7574	11.992	11.9135	11.6298	73.3267	112.825	109.265	98.3268	0.234652	0.156096	-0.127522	1	0.139971	11.8232
KLMA_60051	KLMA_60051	proteasome regulatory particle assembly	12.5698	11.2005	10.9726	10.5701	271.95	137.631	119.76	98.3225	-1.36926	-1.59726	-1.99972	8	0.751516	11.3282
KLMA_60535	ASG1	RNA polymerase II transcription factor activity, sequence-specific DNA binding	13.4202	12.4312	12.3887	12.5672	124.15	81.8687	80.948	98.1706	-0.989014	-1.0315	-0.853011	6	0.419966	12.7019
KLMA_70331	TIM12	mitochondrial inner membrane protein insertion complex	9.58405	9.32866	9.38961	9.54804	70.8479	77.5059	81.918	98.1265	-0.255388	-0.19444	-0.0360111	5	0.106439	9.46259
KLMA_20018	AIM25	mitochondrion	11.3446	10.7824	10.6098	11.0573	84.2508	74.9712	67.7272	98.1123	-0.562228	-0.734811	-0.287352	6	0.278857	10.9485
KLMA_30377	KLMA_30377	nucleus	10.2367	10.1536	9.92804	10.7479	47.6149	58.5579	51.0869	98.0407	-0.0831758	-0.308711	0.511168	5	0.299982	10.2666
KLMA_40376	KLMA_40376	G1/S transition of mitotic cell cycle	13.2204	12.4826	12.2698	11.7132	181.539	142.637	125.295	98.0212	-0.737797	-0.950556	-1.50714	8	0.540042	12.4215
KLMA_60448	KNH1	(1->6)-beta-D-glucan biosynthetic process	11.8933	11.4506	11.3429	10.914	136.115	130.94	123.962	97.9535	-0.442671	-0.55035	-0.979322	3	0.348346	11.4002
KLMA_80013	KLMA_80013	dipeptidyl-peptidase activity	11.5619	11.6207	11.3244	11.4695	74.9744	99.6945	82.7808	97.8881	0.0588059	-0.237521	-0.0924329	8	0.111846	11.4941
KLMA_30677	ARB1	ribosomal small subunit export from nucleus	11.0671	12.7038	12.5897	12.0411	34.9198	141.629	133.833	97.8446	1.63677	1.52268	0.974012	4	0.647089	12.1004
KLMA_50376	TMA20	translation	10.2128	10.6807	10.5612	10.2865	64.4013	116.481	109.583	97.6612	0.467926	0.348347	0.0736709	4	0.192177	10.4353
KLMA_20736	rplK	mitochondrial large ribosomal subunit	9.22099	10.0103	9.79164	10.0127	39.3014	88.7714	77.8225	97.6432	0.789266	0.570646	0.791674	2	0.323263	9.75889
KLMA_70377	PHO8	fungal-type vacuole membrane	11.7385	11.7973	12.0483	11.896	61.719	83.9529	102.088	97.6231	0.0588655	0.309848	0.157573	2	0.11732	11.87
KLMA_70402	EMI5	mitochondrial electron transport, succinate to ubiquinone	11.6369	11.1648	10.9303	10.3669	165.558	156.789	135.271	97.416	-0.472097	-0.706549	-1.26996	3	0.457155	11.0247
KLMA_10502	KLMA_10502	transcription elongation from RNA polymerase II promoter	10.3849	10.2381	9.95449	10.2565	73.436	86.6734	72.7097	97.4013	-0.146728	-0.430372	-0.128316	6	0.157171	10.2085
KLMA_20518	TED1	endoplasmic reticulum membrane	11.0178	11.011	11.3237	11.63	44.6152	57.834	73.1842	97.3633	-0.00679629	0.305896	0.612253	7	0.255358	11.2456
KLMA_70053	KLMA_70053	vacuolar protein processing	11.2096	10.9293	10.5331	10.2576	130.034	139.373	107.952	97.315	-0.280254	-0.676542	-0.951968	3	0.364572	10.7324
KLMA_40120	KLMA_40120	mitochondrion	10.3244	10.4046	10.2407	10.4743	61.7921	85.5053	77.7259	97.2424	0.0802073	-0.0836818	0.149916	7	0.0873919	10.361
KLMA_10710	SPF1	ATPase activity, coupled to transmembrane movement of ions, phosphorylative mechanism	12.3064	12.9273	13.046	13.0091	41.4072	83.2784	92.256	97.1348	0.620844	0.739539	0.702724	2	0.300867	12.8222
KLMA_10096	KLMA_10096	Golgi apparatus	6.74219	8.84869	9.43864	9.74748	8.14941	46.078	71.786	96.893	2.1065	2.69645	3.00529	2	1.17237	8.69425
KLMA_10613	KLMA_10613	---	10.3603	9.85301	10.1579	10.646	55.4699	51.1838	64.2722	96.8689	-0.507307	-0.202425	0.285667	5	0.289389	10.2543
KLMA_30064	HSE1	endosome membrane	12.8752	11.9537	11.8926	11.7918	144.591	100.337	98.0953	96.8393	-0.9215	-0.98259	-1.08343	8	0.435071	12.1283
KLMA_10202	KLMA_10202	sugar:proton symporter activity	11.6581	11.3462	11.6268	11.3238	86.0635	90.3585	111.952	96.766	-0.311869	-0.0312446	-0.334248	3	0.154318	11.4887
KLMA_50117	PRO2	L-proline biosynthetic process	11.0489	11.1578	10.8914	11.5729	46.7661	65.8061	55.8385	96.7534	0.108906	-0.157494	0.524075	7	0.252387	11.1677
KLMA_40050	KLMA_40050	mitochondrion	11.9453	10.6398	10.4551	11.0503	127.34	67.0548	60.1085	96.7366	-1.30546	-1.49014	-0.895002	6	0.574595	11.0226
KLMA_20796	MCT1	fatty acid biosynthetic process	11.4863	11.03	11.0121	11.0958	89.1069	84.5906	85.9052	96.7353	-0.456315	-0.47419	-0.390485	6	0.1932	11.1561
KLMA_70184	CEM1	fatty acid biosynthetic process	12.1872	11.6267	11.5746	11.5355	108.023	94.7275	93.084	96.7232	-0.560416	-0.612527	-0.651669	8	0.265342	11.731
KLMA_50269	WRS1	tryptophanyl-tRNA aminoacylation	10.8711	11.6782	11.3974	11.5262	42.6805	97.7284	82.1718	96.7098	0.807033	0.52628	0.655078	2	0.303717	11.3682
KLMA_20787	WTM2	negative regulation of chromatin silencing at telomere	11.2822	10.6885	10.6883	11.6126	54.0253	46.6868	47.8771	96.6284	-0.5937	-0.593895	0.330435	5	0.397082	11.0679
KLMA_10138	VPS75	positive regulation of histone acetylation	10.7908	10.7791	10.6802	10.8663	63.4488	82.367	78.804	96.5056	-0.011707	-0.110538	0.0755136	5	0.0661667	10.7791
KLMA_70228	MMT1	cellular iron ion homeostasis	12.9004	12.3932	12.124	11.7488	150.948	138.928	117.523	96.4425	-0.507231	-0.776467	-1.15165	8	0.419451	12.2916
KLMA_30247	GPT2	CDP-diacylglycerol biosynthetic process	11.5071	11.9212	12.1503	12.3529	37.688	65.8256	78.5282	96.3887	0.414119	0.643278	0.84581	2	0.314303	11.9829
KLMA_30253	DRE2	mitochondrial intermembrane space	11.8798	11.53	11.3777	11.198	108.848	111.839	102.871	96.2536	-0.349829	-0.502133	-0.681865	8	0.25065	11.4964
KLMA_30317	KLMA_30317	---	13.67	12.6588	11.6203	9.1524	1571.11	1011.04	501.842	96.1943	-1.01121	-2.0497	-4.51764	3	1.67886	11.7754
KLMA_40038	PEX30	integral component of peroxisomal membrane	12.926	12.005	12.1247	11.872	140.7	97.3432	107.833	96.17	-0.920979	-0.801225	-1.054	8	0.410565	12.2319
KLMA_40304	KLMA_40304	---	9.02919	9.88352	9.8655	9.08785	65.3864	152.801	154.028	96.1151	0.854327	0.836313	0.0586569	1	0.408572	9.46651
KLMA_10320	GAS3	fungal-type cell wall	10.4826	11.4327	11.227	11.7223	28.2974	70.8225	62.6237	96.0067	0.950133	0.744448	1.23974	2	0.458625	11.2162
KLMA_10733	ALF1	microtubule	9.00306	9.50824	9.41963	10.6948	20.2348	37.5974	37.1228	95.9439	0.505182	0.416576	1.69172	7	0.629105	9.65643
KLMA_80261	EIS1	plasma membrane	14.4322	13.6067	13.3	12.4507	263.531	194.475	160.36	95.9297	-0.82544	-1.1322	-1.98148	3	0.70893	13.4474
KLMA_60241	KLMA_60241	vacuolar membrane	13.5543	12.3432	12.6375	12.1376	180.461	102.047	127.476	95.9141	-1.21113	-0.916882	-1.41677	8	0.541613	12.6681
KLMA_30449	TUM1	tRNA wobble position uridine thiolation	10.3532	10.7402	10.5315	10.9893	43.3221	73.6524	65.5158	95.7823	0.386961	0.178279	0.636133	7	0.237362	10.6535
KLMA_50469	SNL1	---	10.3698	10.1817	10.0456	10.1735	75.8459	86.7497	80.4563	95.7739	-0.188038	-0.324128	-0.19631	6	0.115618	10.1927
KLMA_50312	PBA1	proteasome assembly	11.1592	10.6721	10.5166	10.7887	86.3631	80.5009	73.7262	95.7657	-0.487125	-0.642637	-0.370571	6	0.23709	10.7842
KLMA_20824	SCP1	actin cortical patch	10.0474	10.0212	9.94379	10.428	50.9933	65.6879	63.3611	95.6621	-0.0262806	-0.10365	0.380579	7	0.187462	10.1101
KLMA_20484	NFS1	tRNA wobble uridine modification	12.2161	12.1538	12.3132	11.7028	95.2588	119.308	135.986	95.5372	-0.062293	0.0970806	-0.513351	3	0.234296	12.0965
KLMA_30605	MRPL11	mitochondrial large ribosomal subunit	10.3259	10.5717	10.4884	10.678	52.4217	81.3007	77.8411	95.2914	0.245857	0.162491	0.35214	2	0.128711	10.516
KLMA_10812	NPL4	nuclear membrane	12.1302	11.7239	11.6329	11.981	74.405	73.3025	70.0239	95.2613	-0.406216	-0.497253	-0.149122	6	0.198446	11.867
KLMA_30110	MED11	RNA polymerase II transcription cofactor activity	9.98971	9.6211	9.65468	9.62487	85.431	86.2945	89.9802	94.9791	-0.368607	-0.335028	-0.364845	8	0.154769	9.72259
KLMA_60309	KLMA_60309	mitochondrion	10.2426	8.95583	9.08915	9.44942	113.041	61.0044	68.1317	94.8756	-1.28675	-1.15342	-0.793151	6	0.5004	9.43424
KLMA_30530	HEM1	mitochondrial matrix	13.7877	12.8118	12.7076	11.9096	244.377	162.374	154.067	94.8657	-0.975896	-1.08009	-1.8781	8	0.666514	12.8042
KLMA_30031	HOC1	alpha-1,6-mannosyltransferase complex	11.2489	11.3758	11.4239	11.4159	59.5511	85.0014	89.6321	94.7949	0.1269	0.175037	0.167022	2	0.0701022	11.3661
KLMA_20087	MAS2	mitochondrial processing peptidase complex	11.6162	11.2093	11.3767	11.4165	76.6953	75.6416	86.6587	94.778	-0.406877	-0.239459	-0.199674	6	0.144764	11.4047
KLMA_30475	KLMA_30475	nucleus	9.92995	10.0875	10.1932	10.9798	32.4963	46.4836	51.2598	94.7584	0.157518	0.263221	1.04986	7	0.404856	10.2976
KLMA_30107	HFD1	integral component of mitochondrial outer membrane	12.3452	11.5043	11.4764	11.7827	98.5041	72.1989	71.9461	94.711	-0.840973	-0.868826	-0.562566	6	0.349165	11.7771
KLMA_70012	KLMA_70012	iron ion binding	12.0087	10.6301	10.54	11.2881	109.368	54.9808	52.7055	94.6095	-1.37861	-1.46875	-0.720604	6	0.590439	11.1167
KLMA_30343	KLMA_30343	condensed chromosome kinetochore	8.90376	9.41248	9.61005	10.9421	15.6033	29.0913	33.9631	94.5768	0.508716	0.706282	2.03834	7	0.752729	9.7171
KLMA_10305	KLMA_10305	nucleus	10.4197	10.4703	10.2487	10.6021	58.947	79.3339	69.3416	94.4174	0.0505319	-0.171001	0.182345	5	0.126578	10.4352
KLMA_70200	KLMA_70200	ATP binding	12.5442	11.4677	11.56	11.4609	140.597	86.843	94.6386	94.223	-1.07653	-0.984179	-1.08328	8	0.455483	11.7582
KLMA_40596	PPZ1	magnesium-dependent protein serine/threonine phosphatase activity	12.9521	12.0862	11.7412	12.1418	115.869	83.2505	66.7469	94.1624	-0.865902	-1.21096	-0.810323	6	0.444092	12.2303
KLMA_60191	LHS1	posttranslational protein targeting to membrane, translocation	9.88788	11.7901	12.6844	12.5343	10.5729	51.6793	98.1006	94.0544	1.90219	2.79655	2.64644	2	1.11296	11.7242
KLMA_20506	KLMA_20506	nucleus	10.6927	9.91613	9.55891	9.84529	112.445	87.2753	68.0158	93.9498	-0.7766	-1.13382	-0.847442	6	0.41993	10.0033
KLMA_10807	MSD1	mitochondrial aspartyl-tRNA aminoacylation	11.8822	11.3278	11.7336	12.2547	51.3592	45.4731	61.3857	93.9286	-0.55437	-0.148558	0.372499	5	0.331985	11.7996
KLMA_20155	GFA1	fungal-type cell wall chitin biosynthetic process	10.7447	11.7854	11.5566	12.1847	24.0907	64.4162	56.1531	93.7258	1.04068	0.811841	1.43994	2	0.525703	11.5679
KLMA_10483	MES1	methionyl-tRNA aminoacylation	11.4907	12.6994	12.407	12.2822	37.6883	114.178	95.1439	93.6404	1.2087	0.916299	0.791555	4	0.447366	12.2198
KLMA_10367	KLMA_10367	---	10.2674	9.77174	9.89561	10.2768	65.9413	60.7511	67.7031	93.548	-0.495662	-0.371799	0.00934556	5	0.223558	10.0529
KLMA_40380	UBC7	ER-associated ubiquitin-dependent protein catabolic process	10.389	9.90594	10.2187	10.0634	79.7624	74.7716	95.3907	93.5393	-0.483073	-0.170277	-0.325656	8	0.179438	10.1443
KLMA_10112	UFD1	ER-associated misfolded protein catabolic process	11.1999	10.6266	10.6067	11.1628	66.5422	58.442	58.9004	93.4365	-0.573283	-0.593244	-0.0371401	5	0.28274	10.899
KLMA_80216	APP1	actin cortical patch	11.7322	11.4366	11.6779	11.8835	59.232	63.087	76.0923	93.3533	-0.295627	-0.0543746	0.151238	5	0.160739	11.6825
KLMA_70425	MBB1	---	10.3764	10.0456	9.67759	9.34714	128.955	134.177	105.851	93.2055	-0.330813	-0.698816	-1.02926	3	0.386459	9.86168
KLMA_40107	ARO3	aromatic amino acid family biosynthetic process	6.94589	10.486	10.3551	11.2277	3.30391	49.5961	46.2446	93.1929	3.54015	3.40918	4.28176	2	1.65486	9.75366
KLMA_30486	ATP23	mitochondrial inner membrane	10.4823	10.4929	10.2407	10.6854	56.6992	75.5328	64.1494	93.1168	0.0106409	-0.241609	0.203072	5	0.157743	10.4753
KLMA_30113	MGR3	i-AAA complex	12.3941	12.0279	12.0473	11.7067	105.627	107.162	111.399	93.1057	-0.366239	-0.346826	-0.687414	3	0.243219	12.044
KLMA_30182	SIR2	chromatin silencing	12.8548	12.5407	12.4046	12.1074	109.945	115.721	107.367	93.083	-0.314175	-0.450212	-0.747474	3	0.268646	12.4769
KLMA_60042	PEX21	peroxisomal membrane	14.8832	13.6409	13.0401	11.0848	917.392	510.729	339.295	93.0687	-1.24236	-1.84316	-3.79839	3	1.37126	13.1622
KLMA_60478	KLMA_60478	fungal-type vacuole membrane	11.8309	10.6265	10.3332	9.82696	263.898	149.934	124.252	93.0257	-1.20445	-1.49768	-2.00396	8	0.737019	10.6544
KLMA_30559	GNT1-B	vacuolar membrane	12.5464	11.6382	11.6021	11.5494	130.671	91.0632	90.634	92.9877	-0.908235	-0.944298	-0.997059	8	0.412514	11.834
KLMA_40295	KLMA_40295	mitochondrion	12.7239	11.6656	11.8652	11.8775	117.572	73.8128	86.4498	92.9254	-1.05828	-0.858728	-0.846412	6	0.407633	12.0331
KLMA_10830	Nqo2	nucleolus	8.22922	9.71477	9.49974	10.4443	13.3628	48.9137	42.5733	92.8783	1.48555	1.27052	2.21512	2	0.798381	9.47202
KLMA_10804	ECM31	pantothenate biosynthetic process	8.28134	9.48443	9.86487	11.01	9.90933	29.4133	39.073	92.7906	1.20308	1.58352	2.72865	7	0.974164	9.66016
KLMA_20017	uch2	omega peptidase activity	11.3343	10.4904	10.2632	10.9967	81.8037	59.3689	51.8946	92.7582	-0.843929	-1.07116	-0.337657	6	0.41979	10.7711
KLMA_20514	TPA1	nuclear-transcribed mRNA catabolic process, deadenylation-dependent decay	11.6889	11.8034	11.9084	11.9712	53.0878	75.4628	82.5838	92.4327	0.114545	0.219542	0.282361	2	0.107291	11.843
KLMA_60032	NIT2	hydrolase activity, acting on carbon-nitrogen (but not peptide) bonds	10.8114	10.4438	10.2469	10.9502	58.933	59.8217	53.373	92.4149	-0.367637	-0.564512	0.138778	5	0.28095	10.6131
KLMA_50612	AIM6	phosphoric diester hydrolase activity	10.941	10.61	10.7519	11.3569	47.5031	49.2909	55.4981	92.3373	-0.331034	-0.189135	0.415858	5	0.28088	10.9149
KLMA_60206	KLMA_60206	purine nucleobase metabolic process	10.0252	9.01564	8.996	9.83928	71.0532	45.7459	46.0765	92.2432	-1.00961	-1.02925	-0.185973	5	0.467917	9.46904
KLMA_80140	KLMA_80140	mitochondrial proton-transporting ATP synthase complex assembly	9.52315	9.68567	9.78528	10.0432	45.8184	65.7932	71.8545	92.1956	0.162517	0.262124	0.520066	7	0.188727	9.75933
KLMA_20637	SDL1	gluconeogenesis	11.3826	10.5409	10.633	11.0476	80.875	59.3503	64.1089	92.0902	-0.841656	-0.749618	-0.335001	6	0.337233	10.901
KLMA_50050	SHM1	glycine metabolic process	11.7342	11.7944	11.7054	11.6735	67.5992	92.052	88.3516	92.078	0.0601822	-0.0287981	-0.0607354	3	0.0445102	11.7269
KLMA_40618	GAL83	AMP-activated protein kinase activity	12.8252	11.7147	11.4073	11.6742	143.971	87.157	72.016	92.0705	-1.11054	-1.41793	-1.15102	6	0.54406	11.9054
KLMA_30326	PIB2	vacuolar membrane	13.1919	12.0518	12.1791	12.0452	137.926	81.6682	91.0154	92.0069	-1.1401	-1.01283	-1.14671	8	0.479241	12.367
KLMA_50297	ILV1	threonine catabolic process	11.4582	12.3509	12.5101	11.848	48.2234	117.794	133.479	91.9431	0.892698	1.05187	0.389821	4	0.41622	12.0418
KLMA_50412	ADI1	L-methionine biosynthetic process from methylthioadenosine	10.4927	10.2312	10.2543	10.5989	59.3363	64.7884	67.011	91.6704	-0.261473	-0.238425	0.106227	5	0.156329	10.3943
KLMA_20276	MET13	methionine biosynthetic process	11.1763	12.6993	12.6913	11.8864	37.2844	141.24	141.498	91.5035	1.52299	1.51492	0.710026	4	0.633811	12.1133
KLMA_30445	KLMA_30445	---	10.4834	13.1172	12.4309	10.465	64.6753	521.776	331.179	91.329	2.63377	1.9475	-0.0184008	1	1.17526	11.6241
KLMA_40332	PAT1	deadenylation-dependent decapping of nuclear-transcribed mRNA	12.8227	12.9524	12.8574	12.3492	80.8026	115.572	110.751	91.2702	0.129664	0.0346463	-0.473531	3	0.233634	12.7454
KLMA_30686	VID30	negative regulation of gluconeogenesis	13.4926	12.1211	12.3767	12.4784	129.786	65.9853	79.8138	91.2015	-1.37152	-1.11593	-1.01423	6	0.521917	12.6172
KLMA_60432	ILM1	endoplasmic reticulum membrane	9.98582	10.3866	10.016	10.1016	58.1432	100.373	79.1416	91.0222	0.400763	0.0301653	0.115756	4	0.158275	10.1225
KLMA_30358	CDC28	phosphorylation of RNA polymerase II C-terminal domain	10.0961	9.98136	10.059	10.9071	36.4994	44.5879	47.5774	90.9322	-0.11476	-0.0370755	0.811008	7	0.375384	10.2609
KLMA_80410	GOS1	Golgi medial cisterna	10.559	9.90984	9.84443	10.4212	68.9644	57.7241	56.001	90.8288	-0.649209	-0.71462	-0.137845	5	0.311207	10.1836
KLMA_60516	CCT4	ATP binding	10.9961	11.593	11.6373	11.7464	38.3215	75.0806	79.0166	90.8011	0.59693	0.641201	0.750357	2	0.292395	11.4932
KLMA_50497	CTH1	cellular iron ion homeostasis	10.8413	10.8437	10.5894	10.9688	60.7035	76.41	65.2744	90.6848	0.00237948	-0.251852	0.127512	5	0.137818	10.8108
KLMA_30706	RTF1	positive regulation of phosphorylation of RNA polymerase II C-terminal domain serine 2 residues	11.5705	11.6518	11.641	11.8464	52.6672	72.9116	73.7524	90.6102	0.0812752	0.0704802	0.275907	7	0.102438	11.6774
KLMA_20073	KLMA_20073	---	12.2283	11.0397	10.572	10.3107	241.291	138.214	101.778	90.4592	-1.18858	-1.65625	-1.9176	8	0.735338	11.0376
KLMA_30616	HAA1	positive regulation of transcription from RNA polymerase II promoter in response to stress	12.84	12.3477	12.5682	11.9046	120.44	112.187	133.094	90.4449	-0.492329	-0.271798	-0.935419	3	0.342475	12.4151
KLMA_10162	VPS60	fungal-type vacuole membrane	11.638	10.674	10.0936	10.5009	139.288	93.6559	63.8976	90.3257	-0.964025	-1.5444	-1.13714	6	0.566804	10.7266
KLMA_20775	CDC4	nuclear matrix	12.5353	12.0097	12.1717	12.0043	89.439	81.2919	92.8839	90.284	-0.525553	-0.363577	-0.531008	8	0.215735	12.1802
KLMA_10263	MVP1	phosphatidylinositol binding	11.657	11.2633	11.0287	11.695	61.897	61.6136	53.387	90.2773	-0.393682	-0.62823	0.0380415	5	0.277986	11.411
KLMA_70438	KLMA_70438	aminopeptidase activity	11.6337	11.8169	11.6853	11.5967	65.203	96.9194	90.1483	90.2106	0.183157	0.0516158	-0.0370305	1	0.0833764	11.6832
KLMA_20744	SHR3	integral component of endoplasmic reticulum membrane	9.90859	10.8086	10.5943	10.356	46.5516	114.795	100.376	89.9118	0.900009	0.685665	0.447432	4	0.334278	10.4169
KLMA_30541	VMA22	vacuolar acidification	9.30684	8.94503	9.18969	10.0476	37.023	37.5624	46.6616	89.848	-0.361809	-0.117145	0.740718	5	0.411145	9.37228
KLMA_20099	ADY2	acetate transmembrane transporter activity	10.8866	10.7807	11.3272	10.7486	70.9603	81.689	122.079	89.7618	-0.105888	0.440603	-0.138005	1	0.231687	10.9358
KLMA_30330	CUP9	negative regulation of dipeptide transport by negative regulation of transcription from RNA polymerase II promoter	14.0776	12.3273	12.0075	11.401	401.525	156.507	127.327	89.7078	-1.75025	-2.07009	-2.67653	8	0.995003	12.4534
KLMA_50567	CCT6	chaperonin-containing T-complex	10.5546	11.4671	11.3906	11.759	27.2277	67.4676	64.9382	89.5305	0.912536	0.836015	1.20436	2	0.447831	11.2928
KLMA_60242	DMA2	mitotic spindle orientation checkpoint	13.1218	11.7647	11.8005	11.7644	161.473	82.4829	86.1735	89.4928	-1.35717	-1.32128	-1.35747	8	0.582722	12.1128
KLMA_70287	LOA1	endoplasmic reticulum membrane	10.5056	10.6489	10.5774	10.8323	50.1871	72.4432	70.4165	89.3139	0.143264	0.0717418	0.326677	7	0.121485	10.641
KLMA_20621	SNG1	nucleobase-containing compound transport	11.2873	10.8877	11.4422	11.7438	45.7607	45.4325	67.8962	89.2939	-0.399643	0.154915	0.456487	7	0.308579	11.3403
KLMA_80361	PRS4	ribonucleoside monophosphate biosynthetic process	11.5998	11.1918	11.0276	10.9882	95.1307	93.5097	85.0967	89.236	-0.408009	-0.572212	-0.611616	8	0.242119	11.2018
KLMA_20186	KLMA_20186	regulation of transcription, DNA-templated	10.3282	11.1622	11.3417	11.3315	31.6864	72.843	84.183	89.225	0.833976	1.01348	1.00328	2	0.417599	11.0409
KLMA_30209	UBR1	ubiquitin-protein transferase activity	13.9301	13.3334	13.5059	13.5975	78.6443	67.882	77.9929	89.1225	-0.596726	-0.424205	-0.332671	6	0.217165	13.5917
KLMA_30406	SNX4	endosome membrane	12.0107	10.8096	10.7076	11.2963	102.332	58.3533	55.2874	89.0962	-1.20102	-1.30308	-0.714316	6	0.515064	11.2061
KLMA_30662	AFG1	mitochondrial inner membrane	12.4674	12.3147	12.2404	11.5873	115.266	135.652	131.459	89.0939	-0.152703	-0.226971	-0.880033	3	0.336369	12.1524
KLMA_60343	CTI6	negative regulation of chromatin silencing at rDNA	11.3785	11.0482	10.8937	11.4589	59.3109	61.5927	56.262	89.0466	-0.330315	-0.484808	0.0804495	5	0.232208	11.1948
KLMA_40234	CCT7	chaperonin-containing T-complex	10.9566	11.6221	11.5789	11.7735	35.6506	73.8576	73.252	88.9985	0.665506	0.622259	0.816844	2	0.312247	11.4828
KLMA_80201	UBP15	thiol-dependent ubiquitin-specific protease activity	13.715	12.5097	12.5212	12.8579	113.385	64.2608	66.0874	88.9363	-1.20524	-1.1938	-0.857045	6	0.490348	12.9009
KLMA_20225	SNF4	regulation of transcription, DNA-templated	11.3162	10.7876	10.7895	11.0293	76.3388	69.1802	70.6208	88.8882	-0.528611	-0.526689	-0.286928	6	0.217235	10.9807
KLMA_70281	ASN1	L-asparagine biosynthetic process	11.0587	13.139	13.0057	11.8124	37.5741	203.138	189.169	88.7362	2.08038	1.94708	0.753712	4	0.862015	12.254
KLMA_10070	HBN1	nucleus	8.48914	8.93943	9.3863	10.2719	18.0103	32.1805	44.6832	88.5961	0.450298	0.897162	1.78276	7	0.658848	9.27169
KLMA_40562	FLC1	FAD transmembrane transporter activity	13.5316	13.0421	13.1044	12.2645	147.572	137.634	146.375	88.5524	-0.48949	-0.427208	-1.26708	3	0.456996	12.9856
KLMA_30672	KLMA_30672	glycerophosphodiester transmembrane transporter activity	12.9367	11.756	12.0017	11.8706	130.837	75.1576	91.0104	88.4801	-1.18068	-0.935011	-1.0661	8	0.467407	12.1413
KLMA_20598	ADE2	de novo IMP biosynthetic process	10.5812	11.6158	11.6311	11.8106	26.6216	71.1894	73.4292	88.4494	1.03456	1.0499	1.22945	2	0.484421	11.4097
KLMA_70061	ATP10	mitochondrial inner membrane	9.74275	10.2262	10.195	10.8067	29.7474	54.3273	54.1296	88.4244	0.483484	0.452264	1.06392	7	0.377677	10.2427
KLMA_60392	KLMA_60392	---	11.985	11.5212	11.5671	10.917	130.4	124.088	130.588	88.2494	-0.46379	-0.417927	-1.06801	3	0.380805	11.4976
KLMA_10155	PHO87	inorganic phosphate transmembrane transporter activity	13.6139	12.6216	12.8902	12.4657	134.642	88.5951	108.887	88.0994	-0.992292	-0.723628	-1.14813	8	0.440395	12.8978
KLMA_30690	ERJ5	endoplasmic reticulum membrane	9.42579	10.3384	10.6152	10.7326	24.7285	61.2251	75.421	88.0268	0.91261	1.18941	1.30684	2	0.512421	10.278
KLMA_20599	KLMA_20599	---	13.9803	12.6729	12.662	12.6959	150.917	79.9321	80.5684	87.9987	-1.30741	-1.31828	-1.28434	8	0.564496	13.0028
KLMA_40297	HAP1	RNA polymerase II transcription factor activity, sequence-specific DNA binding	11.072	11.8587	11.769	12.9027	17.3777	39.1135	37.5823	87.9867	0.786724	0.696982	1.83075	7	0.653829	11.9006
KLMA_30563	PRR1	negative regulation of transcription from RNA polymerase II promoter by pheromones	12.4087	11.9013	11.576	11.7637	96.9111	89.1376	72.5567	87.966	-0.507426	-0.832687	-0.645034	8	0.308916	11.9124
KLMA_40085	SED5	Golgi membrane	11.4192	11.1054	11.1133	10.9938	83.4659	87.9431	90.3926	87.948	-0.313823	-0.305927	-0.425417	8	0.158084	11.158
KLMA_20580	KLMA_20580	substrate-specific transmembrane transporter activity	11.6276	11.1854	11.434	11.8422	53.3125	51.2987	62.1855	87.8097	-0.442211	-0.193617	0.214598	5	0.242246	11.5223
KLMA_10645	RPB9	DNA-directed RNA polymerase II, core complex	9.56589	9.42494	9.19115	9.41115	67.5181	80.1761	69.3219	87.696	-0.140952	-0.374739	-0.15474	6	0.134045	9.39828
KLMA_10738	KLMA_10738	cytoplasm	13.2469	12.2209	12.2451	12.3969	111.275	71.1517	73.7805	87.6934	-1.02598	-1.00185	-0.850052	6	0.420825	12.5274
KLMA_30106	MYO1	actin cortical patch	13.6463	13.0824	13.0257	12.8362	100.185	88.617	86.9721	87.5589	-0.563835	-0.620586	-0.810031	8	0.301963	13.1477
KLMA_20474	ATG18	vacuolar membrane	11.9548	10.8457	10.942	11.6448	76.589	46.1901	50.4001	87.48	-1.1091	-1.01271	-0.309912	6	0.467281	11.3468
KLMA_80051	PGM3	cytosol	12.2569	12.0462	12.0265	11.8223	78.6688	88.9054	89.6033	87.4551	-0.210778	-0.230433	-0.434593	3	0.153818	12.038
KLMA_60148	KLMA_60148	cytoplasm	9.84487	9.16616	9.58971	9.02371	107.605	88.2912	120.304	87.449	-0.678705	-0.255152	-0.821158	3	0.327881	9.40611
KLMA_30480	URA9	de novo UMP biosynthetic process	11.7825	11.8022	12.036	11.4399	77.8164	103.119	123.846	87.064	0.0196775	0.253435	-0.342683	1	0.212625	11.7652
KLMA_10250	YBP1	CENP-A containing nucleosome	12.5434	11.8512	11.7924	12.0963	83.7688	67.6181	66.318	86.9926	-0.692165	-0.750977	-0.447052	6	0.29568	12.0708
KLMA_40051	KLMA_40051	integral component of membrane	10.9488	9.96379	9.62279	10.2545	99.3723	68.0092	52.6733	86.979	-0.984963	-1.32596	-0.694237	6	0.487991	10.1975
KLMA_10296	KLMA_10296	cytosol	10.1104	10.3921	10.1803	11.0265	31.8056	50.5684	44.575	86.8805	0.281683	0.0699027	0.916125	7	0.361159	10.4273
KLMA_30692	EMC4	ER membrane protein complex	10.7817	9.7453	9.58446	10.0775	96.0814	61.3173	55.9671	86.859	-1.0364	-1.19724	-0.704178	6	0.459806	10.0473
KLMA_60011	KLMA_60011	integral component of mitochondrial inner membrane	11.0735	10.5788	10.9786	11.2615	53.8499	49.4226	66.2565	86.7307	-0.494713	-0.0949344	0.188001	5	0.249383	10.9731
KLMA_70245	KLMA_70245	mitochondrion	7.48549	8.60961	8.24713	9.32504	16.1508	46.779	37.3118	86.7236	1.12413	0.761644	1.83955	7	0.662987	8.41682
KLMA_80253	TAP42	positive regulation of transcription from RNA polymerase I promoter	11.5211	10.893	11.0805	11.2264	74.3956	62.9731	73.1492	86.6357	-0.628094	-0.44064	-0.294705	6	0.229551	11.1802
KLMA_10123	SIP3	positive regulation of transcription from RNA polymerase II promoter	13.0378	12.3805	12.3423	12.8363	69.9889	58.0808	57.6329	86.5614	-0.657333	-0.695575	-0.201561	6	0.296835	12.6492
KLMA_80047	NAB6	cytoplasm	13.1879	12.505	12.5404	12.5786	90.5532	73.7884	77.1349	86.4791	-0.682918	-0.64753	-0.609281	6	0.281184	12.703
KLMA_40056	CIN4	GTP binding	10.0723	10.3452	10.045	10.2672	52.9995	85.3233	69.2979	86.4573	0.272906	-0.0273505	0.194897	2	0.127192	10.1824
KLMA_10737	KLMA_10737	cytosol	11.8173	11.2101	11.2468	11.8824	58.3783	49.9395	52.2869	86.3994	-0.607185	-0.570536	0.065066	5	0.311816	11.5391
KLMA_50272	ROM2	Rho guanyl-nucleotide exchange factor activity	13.3362	12.5578	12.6114	12.8493	82.836	63.2934	66.8536	86.3835	-0.778324	-0.724729	-0.486841	6	0.307455	12.8387
KLMA_10148	KLMA_10148	---	11.6507	11.0051	10.8788	11.0039	95.0757	79.3929	74.7426	86.3272	-0.64555	-0.771842	-0.646822	6	0.302328	11.1346
KLMA_40273	NUP49	nuclear pore central transport channel	11.0103	11.2568	11.141	11.7204	37.1658	57.6693	54.3415	86.2574	0.246447	0.130686	0.710056	7	0.267628	11.2821
KLMA_80229	OST2	oligosaccharyltransferase complex	8.6977	9.34238	9.11644	9.5427	33.1821	67.0211	58.4212	86.2559	0.644679	0.418737	0.844993	2	0.31403	9.17481
KLMA_10661	SIT4	tRNA wobble uridine modification	10.7936	10.3536	10.4896	10.8781	57.3139	54.5771	61.1017	86.1655	-0.440007	-0.303933	0.0845761	5	0.214735	10.6287
KLMA_70027	EMP47	fungal-type vacuole membrane	10.4512	11.2082	11.3049	11.3797	32.0649	70.3962	76.7372	86.1355	0.75708	0.853758	0.928563	2	0.371538	11.086
KLMA_40226	SPP381	spliceosomal complex	11.1388	10.9395	11.0169	10.6025	85.1489	98.179	104.2	86.1291	-0.199361	-0.12197	-0.536335	3	0.198984	10.9244
KLMA_20286	DST1	positive regulation of RNA polymerase II transcriptional preinitiation complex assembly	10.53	10.802	10.6552	10.8133	49.0399	77.4154	71.4349	86.0941	0.27192	0.125214	0.283262	2	0.11632	10.7001
KLMA_30335	YAH1	mitochondrial matrix	10.3463	9.96043	10.1054	10.0005	76.5063	76.9222	86.5881	86.0733	-0.385846	-0.240842	-0.345792	8	0.150021	10.1032
KLMA_60393	ISM1	mitochondrial isoleucyl-tRNA aminoacylation	11.5096	11.716	12.1368	12.5719	29.0005	43.8542	59.7049	85.8899	0.206379	0.627133	1.06226	7	0.407983	11.9836
KLMA_20102	SAT4	protein serine/threonine kinase activity	12.2816	11.6242	11.5185	11.7241	88.6966	73.4285	69.5884	85.8521	-0.657457	-0.763126	-0.557506	6	0.294625	11.7871
KLMA_30490	RSC6	positive regulation of transcription elongation from RNA polymerase II promoter	11.6841	11.4925	11.366	11.4651	70.0125	80.1526	75.0529	85.6956	-0.191592	-0.318085	-0.218998	6	0.115221	11.5019
KLMA_50265	SOP4	endoplasmic reticulum membrane	9.57062	9.95783	9.94046	10.4857	32.0022	54.8038	55.2584	85.6336	0.387213	0.369843	0.915097	7	0.325997	9.98866
KLMA_40413	AIM9	mitochondrion	12.465	12.3773	12.6652	11.8931	89.5648	110.286	137.452	85.5843	-0.0877135	0.200166	-0.571917	3	0.283757	12.3502
KLMA_10532	TAT2	high-affinity tryptophan transmembrane transporter activity	13.0532	11.9929	11.9748	11.8168	141.891	89.1432	89.5907	85.5274	-1.06032	-1.07842	-1.23639	8	0.491948	12.2094
KLMA_20792	RPB8	DNA-directed RNA polymerase II, core complex	8.80855	10.2048	10.0718	9.77106	30.466	104.416	97.6472	85.4497	1.39625	1.26326	0.962513	4	0.545896	9.71406
KLMA_10109	TAM41	extrinsic component of mitochondrial inner membrane	11.4161	11.0608	10.9185	11.2274	68.3548	70.1982	64.7017	85.3815	-0.355377	-0.497667	-0.188733	6	0.185917	11.1557
KLMA_20795	ODC2	dicarboxylic acid transmembrane transporter activity	10.9009	11.5498	11.5402	10.8304	63.2477	129.465	131.574	85.3312	0.648895	0.639255	-0.0704838	1	0.340588	11.2053
KLMA_10053	ATG22	vacuolar membrane	12.601	11.414	11.7432	11.5584	123.539	70.8411	91.0553	85.3262	-1.18701	-0.857742	-1.04259	8	0.460649	11.8291
KLMA_20241	ERT1	RNA polymerase II transcription factor activity, sequence-specific DNA binding	11.8976	11.5786	11.4787	11.573	75.6111	78.8218	75.0719	85.2277	-0.319014	-0.418872	-0.324615	6	0.158407	11.632
KLMA_10604	IML2	mitochondrial outer membrane	11.8755	11.9287	11.9089	12.1103	50.9978	69.184	69.6165	85.2191	0.053193	0.0333829	0.234851	7	0.0912003	11.9559
KLMA_30387	Acot10	mitochondrion	12.4796	12.6398	12.4934	11.548	106.373	155.486	143.238	85.0916	0.160269	0.0138528	-0.931535	3	0.433075	12.2902
KLMA_10330	MGA1	transcription factor activity, sequence-specific DNA binding	11.2434	11.9896	12.2284	11.5053	49.2713	108.061	130.012	85.0685	0.746225	0.985045	0.26193	4	0.388124	11.7417
KLMA_10408	OMA1	mitochondrial inner membrane	11.4845	11.137	10.9357	11.0141	81.6249	83.8157	74.363	85.0129	-0.347566	-0.548865	-0.470449	8	0.209933	11.1428
KLMA_50267	KLMA_50267	integral component of membrane	9.3598	10.066	10.4488	11.1427	16.9918	36.2948	48.6945	85.0123	0.706206	1.08905	1.78294	7	0.644739	10.2543
KLMA_40224	RPB5	transcription, DNA-templated	10.1325	11.1429	10.9732	10.346	51.5436	136.185	122.625	84.9371	1.01039	0.840645	0.213444	4	0.420599	10.6487
KLMA_10358	KLMA_10358	nucleus	11.8528	10.9931	10.9342	11.1265	98.969	71.3287	69.7841	84.869	-0.859659	-0.918634	-0.726285	6	0.368159	11.2267
KLMA_30238	DBP5	nuclear membrane	11.3764	11.6743	11.5211	11.4555	55.3966	89.0192	81.5776	84.8667	0.297923	0.144648	0.0791047	4	0.109433	11.5068
KLMA_30640	dao1	D-amino-acid oxidase activity	11.2821	10.9777	11.2051	11.1343	66.1321	69.5835	83.2787	84.7668	-0.304367	-0.0770288	-0.147821	6	0.112257	11.1498
KLMA_80110	KLMA_80110	---	10.3658	10.0518	9.89512	9.67514	94.4204	98.6766	90.8443	84.7559	-0.314034	-0.470711	-0.690692	8	0.251502	9.99697
KLMA_30455	NAT5	N-terminal protein amino acid acetylation	9.17409	9.66451	9.35757	9.90077	34.7808	65.1676	52.9061	84.6271	0.490421	0.183482	0.726683	7	0.279211	9.52424
KLMA_20086	THR1	threonine biosynthetic process	10.1723	11.2235	11.0703	11.078	31.9479	86.3071	79.1071	84.6201	1.05123	0.898058	0.90571	2	0.416578	10.886
KLMA_20663	GIM5	tubulin complex assembly	9.49394	9.71402	9.53512	9.84024	46.8319	70.6002	63.878	84.6158	0.220075	0.0411779	0.346297	7	0.139437	9.64583
KLMA_10735	FUR1	UMP salvage	8.51519	10.9311	10.6686	10.3094	16.4963	115.618	98.3273	84.4353	2.41593	2.15337	1.79424	4	0.944637	10.1061
KLMA_30710	ATG32	mitochondrial outer membrane	13.3172	12.1408	11.9392	11.5918	196.494	114.255	100.578	84.42	-1.17641	-1.37799	-1.72539	8	0.648193	12.2472
KLMA_20756	BNI5	cellular bud neck septin ring	11.6597	11.3581	11.1602	11.1405	85.5669	92.2288	80.3404	84.3514	-0.301575	-0.499475	-0.519209	8	0.208704	11.3296
KLMA_30688	SHE10	mitochondrion	11.3581	11.5688	11.9652	11.9342	39.8165	60.2568	80.9805	84.277	0.210668	0.607077	0.576141	2	0.254525	11.7066
KLMA_80328	TFB4	regulation of transcription, DNA-templated	11.099	10.2329	10.17	10.939	65.245	46.8132	45.6708	84.1963	-0.866115	-0.928976	-0.159956	5	0.413275	10.6102
KLMA_30009	LAC4	beta-galactosidase activity	15.7714	14.6282	15.1085	12.5881	539.285	333.313	453.56	84.1622	-1.1432	-0.662843	-3.18332	3	1.18915	14.524
KLMA_60312	URC4	---	13.3595	11.4805	11.1891	11.1586	272.382	97.9243	80.8815	84.151	-1.87902	-2.17043	-2.20089	8	0.910866	11.7969
KLMA_40294	SYM1	mitochondrial inner membrane	8.95098	9.17165	9.68404	10.1486	24.7588	37.7582	54.9548	84.0745	0.220671	0.733056	1.19757	7	0.46455	9.4888
KLMA_60328	IRC21	cytoplasm	10.1639	9.61791	9.67991	9.73725	78.517	70.2194	74.6463	84.0187	-0.54594	-0.483938	-0.426602	6	0.214419	9.79973
KLMA_40351	KLMA_40351	---	8.9183	9.17698	9.42111	10.4658	20.8127	31.4774	38.7141	83.9603	0.258682	0.502809	1.54755	7	0.587733	9.49556
KLMA_50478	RPB3	DNA-directed RNA polymerase II, core complex	10.1662	11.2626	11.0225	10.8473	36.8001	102.947	89.3494	83.9565	1.0964	0.856264	0.681092	4	0.407737	10.8247
KLMA_80067	KLMA_80067	signal peptidase complex	8.40251	8.70568	8.80997	9.04598	36.4928	58.6123	63.9461	83.8755	0.303176	0.407461	0.643477	7	0.231082	8.74104
KLMA_20488	HRB1	poly(A)+ mRNA export from nucleus	11.1197	11.1482	10.9275	11.3996	48.5114	64.6397	56.5433	83.7285	0.0284749	-0.192198	0.279912	5	0.167874	11.1488
KLMA_70329	RXT2	negative regulation of chromatin silencing at rDNA	11.9014	10.7873	10.5975	11.1102	101.528	61.7973	54.8186	83.6875	-1.1141	-1.30394	-0.791293	6	0.498164	11.0991
KLMA_10243	MET8	methionine biosynthetic process	8.39992	9.06468	9.21113	10.6789	11.9905	26.2442	28.1539	83.6354	0.664765	0.811215	2.27899	7	0.831988	9.33866
KLMA_70175	ARG5%2C6	arginine biosynthetic process	12.402	12.7206	12.8297	12.3022	62.2079	101.346	111.808	83.549	0.318547	0.427693	-0.0998176	1	0.217883	12.5636
KLMA_60374	OXR1	mitochondrion	11.1576	10.399	9.9335	10.6175	84.5435	65.573	48.1851	83.5416	-0.758571	-1.22412	-0.540109	6	0.440025	10.5269
KLMA_80280	KLMA_80280	Rho protein signal transduction	12.4752	11.8602	12.1687	11.2957	130.195	111.155	140.395	83.4463	-0.615019	-0.306492	-1.17953	3	0.435855	11.95
KLMA_30094	KLMA_30094	---	13.3653	12.3896	12.3624	12.2953	120.694	80.279	80.3402	83.4225	-0.975723	-1.00289	-1.07005	8	0.441374	12.6031
KLMA_50368	PAN1	actin cortical patch	14.3724	13.859	13.9038	13.1861	113.642	104.123	109.642	83.4047	-0.513346	-0.468578	-1.18626	3	0.422804	13.8303
KLMA_50619	URE2	nitrate assimilation	11.9354	11.4211	11.1923	11.2221	96.1795	88.163	76.7364	83.324	-0.514289	-0.743079	-0.713304	8	0.297731	11.4427
KLMA_80292	ALG1	endoplasmic reticulum membrane	10.523	11.4306	11.5606	11.5801	28.2413	69.0496	77.2108	83.3204	0.907671	1.0376	1.05709	2	0.437142	11.2736
KLMA_80138	FYV10	nucleus	12.57	11.2639	11.0284	11.4451	127.847	67.6914	58.5234	83.239	-1.30609	-1.54153	-1.12485	6	0.592104	11.5768
KLMA_40338	HIS1	histidine biosynthetic process	8.33726	10.7831	10.5388	10.7658	11.4949	76.3211	66.2502	83.1866	2.4458	2.20154	2.42856	2	1.02586	10.1062
KLMA_50605	KLMA_50605	fungal-type vacuole	10.5719	10.2325	10.1371	10.8449	48.2871	50.3486	47.4959	82.9986	-0.339372	-0.434815	0.272973	5	0.281046	10.4466
KLMA_20592	PMP47A	peroxisomal membrane	9.6534	10.1674	10.5126	10.9994	22.8262	42.3322	54.8251	82.969	0.51397	0.85919	1.34597	7	0.491323	10.3332
KLMA_50207	MSP1	mitochondrial outer membrane	10.6739	11.2058	11.3214	11.0518	44.6524	84.9496	93.5401	82.9155	0.531942	0.647557	0.377906	4	0.244299	11.0632
KLMA_30504	BUD17	cellular bud site selection	9.60142	9.88399	10.0153	10.7813	25.2938	40.5585	44.978	82.9021	0.282565	0.413911	1.1799	7	0.436789	10.0705
KLMA_40476	KLMA_40476	cellular bud neck contractile ring	9.72502	9.20151	9.17665	9.81437	54.006	48.9957	50.2786	82.8075	-0.523507	-0.54837	0.0893473	5	0.292152	9.47939
KLMA_70162	PHA2	L-phenylalanine biosynthetic process	10.7085	10.1568	10.2966	10.8388	53.0476	47.2029	53.0895	82.7747	-0.551677	-0.41188	0.130301	5	0.281688	10.5002
KLMA_40129	EMP70	fungal-type vacuole membrane	10.5832	11.2743	11.0449	11.0009	43.7053	92.4347	80.1616	82.7386	0.691064	0.461696	0.417709	4	0.249309	10.9758
KLMA_70042	KLMA_70042	cytoplasmic vesicle membrane	12.3431	11.4824	11.395	12.1144	68.3331	49.1489	47.191	82.7246	-0.86069	-0.948096	-0.228702	6	0.404394	11.8337
KLMA_30241	WHI2	phosphatase activator activity	12.7461	12.1686	11.8923	11.4638	141.595	124.425	104.663	82.6787	-0.577478	-0.853791	-1.28236	8	0.46528	12.0677
KLMA_30193	KLMA_30193	---	8.55667	9.31564	8.96017	9.05871	41.3579	90.9188	72.8368	82.6642	0.758971	0.403501	0.502042	4	0.273059	8.9728
KLMA_80418	EFM1	protein-lysine N-methyltransferase activity	10.765	10.8415	10.706	11.6666	31.2434	42.6432	39.6317	82.5131	0.0765005	-0.0590668	0.901586	7	0.390848	10.9948
KLMA_70173	YRB2	regulation of chromatin silencing at telomere	10.7103	10.7139	10.5928	10.9977	47.5463	62.4959	58.4042	82.484	0.00368544	-0.117458	0.287414	7	0.149063	10.7537
KLMA_70343	KLMA_70343	pyridoxal phosphate binding	9.68682	10.2212	10.3187	10.5822	30.5596	57.8946	63.2095	82.4667	0.534364	0.631919	0.895358	2	0.325554	10.2022
KLMA_20114	OST1	oligosaccharyltransferase complex	10.2832	11.3986	11.3256	11.4055	26.8955	75.6028	73.2951	82.4374	1.1154	1.0424	1.12231	2	0.474478	11.1032
KLMA_70014	AMD1	IMP salvage	11.7104	11.7871	11.7555	12.2057	41.2359	56.6919	56.6616	82.4064	0.0766955	0.0450754	0.495307	7	0.198775	11.8647
KLMA_20096	MHP1	microtubule	14.1109	13.4141	13.3813	12.9774	120.841	97.6185	97.2023	82.3983	-0.696798	-0.72964	-1.13358	8	0.407579	13.4709
KLMA_30720	RRD1	peptidyl-prolyl cis-trans isomerase activity	11.019	10.6111	10.5245	11.066	56.1945	54.8516	52.7216	82.3088	-0.407891	-0.494495	0.0469809	5	0.239884	10.8051
KLMA_10600	KLMA_10600	ATP binding	12.033	11.776	12.1598	11.5881	78.9343	86.3655	114.526	82.2258	-0.257021	0.126827	-0.444924	3	0.222155	11.8892
KLMA_50496	VPS70	aminopeptidase activity	12.4056	11.9919	12.4308	12.1498	69.1339	67.8073	93.9145	82.2154	-0.413733	0.0251288	-0.2558	8	0.182638	12.2445
KLMA_40461	GNT1-A	vacuolar membrane	11.0514	11.0635	11.124	11.391	45.7232	59.6981	63.4742	82.1644	0.0121144	0.0725535	0.339594	7	0.1376	11.1575
KLMA_50304	GLT1	L-glutamate biosynthetic process	14.448	14.1906	14.5566	13.4867	103.075	112.759	148.735	82.0284	-0.257415	0.108634	-0.961327	3	0.416572	14.1705
KLMA_60240	BZZ1	actin cortical patch	12.9423	11.7056	11.4254	11.8501	123.432	68.5794	57.3688	82.0236	-1.23674	-1.51692	-1.09226	6	0.575724	11.9809
KLMA_60236	RPC19	DNA-directed RNA polymerase I complex	10.4008	10.7618	10.6151	9.5258	104.785	175.577	161.655	81.8722	0.361071	0.214315	-0.874963	1	0.479434	10.3259
KLMA_60109	KSP1	protein serine/threonine kinase activity	13.7187	12.7127	12.6086	12.3239	148.407	96.7088	91.6406	81.7923	-1.00597	-1.11013	-1.39485	8	0.526373	12.841
KLMA_20679	PAH1	regulation of transcription, DNA-templated	11.7157	11.9926	11.8425	12.2617	39.4157	62.5168	57.5632	81.7702	0.276947	0.126845	0.546061	7	0.203357	11.9531
KLMA_40047	KLMA_40047	cysteine biosynthetic process from serine	11.15	11.0613	11.2258	11.2415	53.8949	67.0891	75.6173	81.5733	-0.0886324	0.0757926	0.0915397	7	0.0714691	11.1696
KLMA_30685	COX5B	cytochrome-c oxidase activity	9.56549	9.77336	9.39386	9.68442	52.966	79.2461	63.3377	81.4745	0.207876	-0.171625	0.118934	7	0.14212	9.60428
KLMA_30216	KLMA_30216	ER membrane protein complex	9.24944	9.15867	8.70366	9.21001	56.6747	70.8721	51.7828	81.3989	-0.0907711	-0.545782	-0.039429	6	0.219906	9.08045
KLMA_30540	SRB7	regulation of transcription, DNA-templated	9.2861	8.90582	9.08872	9.6867	43.2189	43.0669	49.4315	81.3962	-0.380273	-0.197381	0.4006	5	0.289918	9.24183
KLMA_30513	PEX5	peroxisomal membrane	11.6371	11.0022	11.0442	11.6981	54.9462	46.5155	48.576	81.3809	-0.634914	-0.592953	0.0610015	5	0.323279	11.3454
KLMA_10433	ARG4	arginine biosynthetic process via ornithine	9.77024	11.4246	11.8188	11.3918	19.2824	76.6053	102.77	81.319	1.65433	2.04859	1.62158	2	0.786681	11.1014
KLMA_30591	AIM1	---	9.64189	9.20502	9.0743	9.0379	86.0158	83.0922	77.7644	81.3179	-0.436872	-0.567584	-0.60399	8	0.240332	9.23978
KLMA_50447	VMA21	ER to Golgi transport vesicle membrane	8.9941	8.74108	8.40805	8.8465	61.0745	68.9275	54.5549	81.2475	-0.253023	-0.586057	-0.147602	6	0.215571	8.74743
KLMA_30676	FRA2	negative regulation of transcription from RNA polymerase II promoter in response to iron	9.34107	8.71433	8.86413	8.92841	74.7193	63.5704	72.4949	81.246	-0.626734	-0.476937	-0.412655	6	0.232238	8.96199
KLMA_50492	CKI1	choline kinase activity	10.0222	11.9206	11.8116	11.6127	18.9952	92.6435	87.6813	81.2314	1.89838	1.78935	1.59049	4	0.769802	11.3418
KLMA_40485	MGM101	mitochondrial chromosome	10.0862	10.1038	10.2243	10.5854	40.3182	53.5261	59.1907	81.1641	0.0176265	0.138073	0.499242	7	0.200861	10.2499
KLMA_40059	GID8	traversing start control point of mitotic cell cycle	12.2845	10.8096	10.6641	11.0279	136.655	64.4918	59.5086	81.1212	-1.4749	-1.62042	-1.25661	6	0.641354	11.1965
KLMA_10754	KLMA_10754	nucleus	8.66559	9.10523	9.41392	9.9207	21.6529	38.5005	48.5274	81.0976	0.439638	0.748325	1.25511	7	0.45728	9.27636
KLMA_30296	KLMA_30296	G1/S transition of mitotic cell cycle	12.2077	11.5934	11.646	12.1297	58.7952	50.2111	53.1232	81.0915	-0.614279	-0.561651	-0.0779677	5	0.276498	11.8942
KLMA_20083	DAP2	fungal-type vacuole membrane	13.1351	12.5342	12.6517	12.188	108.157	93.1215	103.197	81.0902	-0.60095	-0.483378	-0.947143	8	0.339174	12.6273
KLMA_60130	TRP1	tryptophan biosynthetic process	9.99966	9.49738	9.54009	10.3188	45.7502	41.9832	44.1514	81.0768	-0.502278	-0.459567	0.31915	5	0.339882	9.83899
KLMA_40337	SYG1	mitochondrion	11.1181	11.8153	11.7465	12.2566	25.8832	54.932	53.4857	81.07	0.697244	0.628375	1.13854	2	0.405973	11.7341
KLMA_40209	GCR2	regulation of glycolytic process by positive regulation of transcription from RNA polymerase II promoter	10.9028	9.77812	10.2687	11.0855	50.2198	30.0256	43.2461	81.0654	-1.12468	-0.634146	0.182709	5	0.51947	10.5088
KLMA_40542	RKM1	protein-lysine N-methyltransferase activity	9.59857	9.95764	10.4315	11.7284	12.9546	21.8164	30.9723	80.929	0.359069	0.832875	2.12985	7	0.806271	10.429
KLMA_80084	KLMA_80084	mitochondrion	11.8761	11.6908	11.7177	11.8652	56.9982	65.5785	68.4552	80.9263	-0.185224	-0.158337	-0.010875	5	0.0838014	11.7874
KLMA_40191	GLN4	glutaminyl-tRNA aminoacylation	11.7588	12.4241	12.2222	12.1813	42.4715	88.2035	78.9465	80.8386	0.665278	0.463395	0.422538	4	0.242025	12.1466
KLMA_10557	rhb1	arginine transport	10.1203	10.6043	10.7356	10.0914	57.7467	106.055	117.63	80.6964	0.484	0.615219	-0.0289315	1	0.286011	10.3879
KLMA_20671	PHO2	transcriptional activator activity, RNA polymerase II core promoter proximal region sequence-specific binding	12.1622	11.3012	10.9241	11.5274	88.1094	63.3516	49.8684	80.5395	-0.861011	-1.23816	-0.634891	6	0.449638	11.4787
KLMA_60413	KLMA_60413	cytosol	10.1534	9.46217	9.68842	11.6038	20.6199	16.7724	19.8998	80.4749	-0.691266	-0.465014	1.45032	5	0.833051	10.2269
KLMA_70083	FUI1	uridine transmembrane transporter activity	10.1952	11.5393	11.6707	11.8276	18.4063	60.543	67.7839	80.4543	1.34414	1.47553	1.63236	2	0.650646	11.3082
KLMA_40193	YPT6	GTP binding	10.9931	10.208	9.7927	10.2302	94.6495	71.6697	55.966	80.4039	-0.785048	-1.20038	-0.762893	6	0.433272	10.306
KLMA_10094	PER1	fungal-type vacuole membrane	10.0643	10.4065	10.4415	10.9413	30.3614	51.5619	52.7152	80.3601	0.342194	0.377251	0.877066	7	0.312829	10.4634
KLMA_50081	PAF1	positive regulation of phosphorylation of RNA polymerase II C-terminal domain serine 2 residues	11.5491	11.2555	11.0442	11.1889	72.6926	77.5994	68.1485	80.1474	-0.29364	-0.504909	-0.360235	6	0.183869	11.2594
KLMA_40264	KLMA_40264	nucleus	13.3138	12.5746	12.4666	11.5286	188.371	148.077	139.674	80.0947	-0.739215	-0.847132	-1.78519	3	0.634264	12.4709
KLMA_70136	ECM21	ubiquitin-dependent endocytosis	14.0136	12.7586	12.9452	12.6137	144.448	79.1273	91.9029	80.0744	-1.25504	-1.06841	-1.39995	8	0.550127	13.0828
KLMA_20135	RCK2	protein serine/threonine kinase activity	11.4044	11.4924	11.5653	11.6017	49.2367	68.3776	73.3286	80.0428	0.0879522	0.16085	0.197289	2	0.0754685	11.5159
KLMA_20123	GTB1	glucosidase II complex	12.0096	11.7712	12.1372	11.8949	60.0123	66.5	87.3253	79.9882	-0.238467	0.127533	-0.11474	3	0.135614	11.9532
KLMA_30198	YIP1	integral component of Golgi membrane	10.677	10.6249	10.3464	10.6108	58.8086	75.0637	62.8871	79.9657	-0.0520904	-0.33059	-0.0662588	6	0.128459	10.5648
KLMA_30155	LSB6	fungal-type vacuole membrane	11.8471	11.5617	11.5814	11.6287	65.133	69.8639	72.1782	79.9345	-0.285356	-0.265698	-0.21843	6	0.113698	11.6547
KLMA_10751	KLMA_10751	Hrd1p ubiquitin ligase ERAD-L complex	10.065	9.77969	10.0249	10.0377	56.0044	59.8845	72.5047	79.7216	-0.285356	-0.040145	-0.0273159	5	0.114745	9.97684
KLMA_40457	SFP1	positive regulation of ribosomal protein gene transcription from RNA polymerase II promoter	12.5099	12.0366	12.1102	11.9233	82.2412	77.367	83.0168	79.6864	-0.473257	-0.399682	-0.586636	8	0.220947	12.145
KLMA_30154	GSH1	glutathione biosynthetic process	11.413	12.1735	12.0829	11.8787	40.3285	89.3185	85.6732	79.5935	0.760479	0.669862	0.46567	4	0.293759	11.887
KLMA_30206	APS3	cytoplasmic vesicle membrane	9.74911	9.55605	9.45176	10.0305	45.6946	51.7619	49.3759	79.5611	-0.193053	-0.297345	0.281404	5	0.2202	9.69686
KLMA_10089	MDL1	oligopeptide-transporting ATPase activity	11.8362	11.794	11.9997	11.9366	52.2119	66.3436	78.2103	79.4856	-0.04218	0.163502	0.10038	7	0.0810868	11.8916
KLMA_80174	AQR1	monocarboxylic acid transmembrane transporter activity	10.4896	10.7106	10.8956	11.5823	25.8281	39.392	45.6566	79.3978	0.22105	0.406016	1.09275	7	0.408771	10.9195
KLMA_30235	CCR4	poly(A)-specific ribonuclease activity	11.5294	11.8608	11.8475	12.1637	35.7412	58.7473	59.4538	79.3845	0.331423	0.318122	0.634264	7	0.224328	11.8504
KLMA_60200	KLMA_60200	putrescine transmembrane transporter activity	12.8425	12.9584	12.9977	11.5487	130.947	185.308	194.713	79.356	0.115865	0.155235	-1.2938	3	0.602071	12.5868
KLMA_40628	KLMA_40628	carbonyl reductase (NADPH) activity	10.89	9.8066	9.57041	10.9277	54.2719	33.924	28.9917	79.3028	-1.08342	-1.31961	0.0377002	5	0.616016	10.2987
KLMA_30696	KLMA_30696	mitochondrial inner membrane	10.4756	10.641	10.771	10.927	40.9773	60.0788	66.9114	79.2776	0.165327	0.295406	0.451344	7	0.166086	10.7037
KLMA_20331	GAL7	galactose metabolic process	10.3317	10.7053	11.7544	11.0268	34.4776	59.8093	121.969	79.2517	0.37365	1.42271	0.695115	2	0.523222	10.9545
KLMA_80169	ARP5	Ino80 complex	12.2719	11.8962	12.0354	12.0456	65.0753	65.7099	73.7185	79.2414	-0.375673	-0.236505	-0.226252	6	0.134642	12.0623
KLMA_70455	ADY2	acetate transmembrane transporter activity	11.8084	12.582	11.835	10.575	131.989	290.691	180.231	79.1511	0.773683	0.026635	-1.23339	1	0.72001	11.7001
KLMA_60001	KLMA_60001	integral component of membrane	10.0556	9.70867	9.73813	10.0572	54.6558	55.6426	58.2773	79.1355	-0.34691	-0.317451	0.00162897	5	0.166824	9.8899
KLMA_30349	MNT2	Golgi membrane	9.24339	11.3694	11.4799	11.3225	13.2353	74.7534	82.1161	78.7837	2.12599	2.23652	2.07909	2	0.93152	10.8538
KLMA_70113	TIF5	negative regulation of translational initiation	10.3386	11.67	11.5495	11.141	31.7797	104.707	98.3181	78.7566	1.33145	1.21087	0.802378	4	0.521063	11.1748
KLMA_80391	KLMA_80391	mitochondrion	11.7315	11.0885	10.6743	10.6544	116.994	98.1654	74.953	78.7447	-0.642996	-1.05724	-1.07711	8	0.436736	11.0372
KLMA_30073	MUP1	L-methionine secondary active transmembrane transporter activity	14.5813	13.9957	13.5349	11.6696	419.711	371.283	270.27	78.7271	-0.585584	-1.04639	-2.91169	3	1.09025	13.4453
KLMA_40274	XRN1	5-3 exoribonuclease activity	12.8356	12.9142	12.8328	12.9977	48.9475	67.6271	65.2565	78.6913	0.0786195	-0.00277413	0.162158	7	0.0676804	12.8951
KLMA_70181	KLMA_70181	---	12.3236	11.4037	11.4764	11.5049	96.8296	67.1158	71.778	78.6837	-0.919974	-0.847228	-0.818775	6	0.375073	11.6771
KLMA_30102	PMU1	nucleus	11.5108	10.8671	11.0284	10.8579	85.7369	71.8197	81.8355	78.6584	-0.643777	-0.482453	-0.65292	8	0.265599	11.0661
KLMA_80325	ROY1	GTPase inhibitor activity	9.21541	10.0166	10.1769	11.578	10.6383	24.6406	27.6369	78.6234	0.801193	0.961485	2.36255	7	0.850532	10.2467
KLMA_10706	RAD23	ER-associated ubiquitin-dependent protein catabolic process	10.9892	11.2592	11.1191	11.0733	51.426	81.272	75.3255	78.5639	0.270002	0.129898	0.0841792	4	0.0978231	11.1102
KLMA_40444	FPR3	nucleolus	10.8556	12.9214	12.586	11.1411	43.8011	239.596	194.216	78.4823	2.06584	1.73038	0.285538	1	0.891385	11.876
KLMA_60546	REB1	regulation of transcription, DNA-templated	12.0272	11.5283	11.0209	11.7236	68.1338	62.985	45.2719	78.468	-0.498933	-1.00628	-0.303616	6	0.365976	11.575
KLMA_10257	HRD1	protein ubiquitination	12.2009	11.2567	11.5242	11.5194	88.1858	59.981	73.5755	78.3447	-0.944171	-0.676702	-0.681406	6	0.349491	11.6253
KLMA_70317	KLMA_70317	cytoplasm	12.0509	11.1159	11.2394	12.0127	56.7759	38.7547	43.183	78.3392	-0.934975	-0.811499	-0.0381984	5	0.429507	11.6047
KLMA_30059	UFD4	protein polyubiquitination	13.567	13.1053	13.2453	12.9782	80.644	76.6235	86.1142	78.2699	-0.461717	-0.321755	-0.588805	8	0.219439	13.224
KLMA_10076	KLMA_10076	cytoplasm	12.7414	11.9376	11.9877	12.1532	80.9385	60.6251	64.2117	78.2627	-0.803869	-0.753731	-0.588263	6	0.319839	12.205
KLMA_10517	KLMA_10517	---	8.90348	9.89744	9.41889	10.3226	20.5335	54.22	40.1438	78.015	0.993965	0.515412	1.41909	2	0.529967	9.63559
KLMA_80046	CAT8	positive regulation of transcription from RNA polymerase II promoter by a nonfermentable carbon source	13.0947	12.7984	12.9743	12.8948	61.0871	65.0686	75.0238	77.97	-0.296299	-0.120423	-0.199849	8	0.108621	12.9405
KLMA_40553	CBP3	integral component of mitochondrial membrane	11.044	10.8462	10.7265	10.8108	64.5514	73.6171	69.1201	77.943	-0.19778	-0.317519	-0.233244	6	0.116468	10.8569
KLMA_20605	KLMA_20605	mitochondrial inner membrane	9.51702	10.1845	10.2051	11.2667	16.1398	33.7167	34.7829	77.9209	0.667446	0.688056	1.74966	7	0.626442	10.2933
KLMA_30546	SSZ1	regulation of translational fidelity	11.6564	12.9945	12.6588	11.5604	58.8916	193.419	156.345	77.7783	1.33809	1.00242	-0.0960505	1	0.621521	12.2175
KLMA_20093	SRP102	signal recognition particle receptor complex	9.25091	10.4309	10.1928	10.4342	24.045	71.3575	61.7085	77.7192	1.18002	0.941916	1.18328	2	0.487004	10.0772
KLMA_30550	PIB1	fungal-type vacuole membrane	10.8369	10.4903	10.5274	10.8263	54.8894	57.2944	59.8361	77.7086	-0.346624	-0.309594	-0.0106798	5	0.161959	10.6702
KLMA_70413	MPT5	positive regulation of nuclear-transcribed mRNA catabolic process, deadenylation-dependent decay	12.1235	12.5692	12.6364	12.0869	48.3884	86.1773	92.2515	77.6563	0.445707	0.512886	-0.0365745	1	0.250257	12.354
KLMA_10774	GDT1	fungal-type vacuole membrane	10.4632	10.9815	10.9636	10.5614	49.7638	93.2032	94.5373	77.5961	0.51828	0.500425	0.098249	1	0.232807	10.7424
KLMA_10588	SEC65	SRP-dependent cotranslational protein targeting to membrane	10.7798	10.7167	10.598	10.5755	62.8681	78.8567	74.1182	77.5596	-0.0631004	-0.181871	-0.204293	8	0.0841645	10.6675
KLMA_20319	DGK1	integral component of endoplasmic reticulum membrane	10.7839	10.9117	10.5572	10.5729	63.1494	88.3423	70.4944	77.3488	0.127742	-0.226715	-0.211077	3	0.148525	10.7064
KLMA_80200	CAB4	coenzyme A biosynthetic process	11.455	10.1734	10.0465	10.6343	95.6695	51.2	48.1707	77.3334	-1.28163	-1.40855	-0.820709	6	0.551943	10.5773
KLMA_40042	KLMA_40042	integral component of membrane	11.2284	10.2783	10.5846	10.2414	107.717	72.8476	92.0376	77.1536	-0.95003	-0.64381	-0.986991	8	0.395609	10.5832
KLMA_70133	RTG3	RNA polymerase II transcription factor activity, sequence-specific DNA binding	11.966	11.105	11.3644	11.3679	82.3291	59.2492	72.3303	77.1208	-0.861024	-0.601582	-0.598039	6	0.315971	11.4508
KLMA_20666	VPS9	guanyl-nucleotide exchange factor activity	11.3384	10.6412	10.7564	11.2309	58.5034	47.3391	52.1506	77.0341	-0.697263	-0.581981	-0.107502	5	0.298189	10.9917
KLMA_60482	DLD2	mitochondrial matrix	12.5667	12.3901	12.348	11.5597	109.128	126.593	125.096	77.0178	-0.176672	-0.218705	-1.00705	3	0.387779	12.2161
KLMA_40314	KLMA_40314	Golgi apparatus	10.8663	10.3599	10.3447	10.1836	86.5773	79.7897	80.9103	76.9895	-0.506352	-0.521625	-0.682675	8	0.256392	10.4386
KLMA_50470	VID28	positive regulation of transcription from RNA polymerase II promoter	13.1004	12.1045	12.2543	12.3754	89.3658	58.6028	66.2916	76.8273	-0.995904	-0.846104	-0.724987	6	0.382739	12.4586
KLMA_40016	LYS9	lysine biosynthetic process via aminoadipic acid	6.70993	10.626	10.8254	11.2225	2.3613	45.8592	53.8495	76.6609	3.91606	4.11548	4.51253	2	1.82326	9.84595
KLMA_50289	KLMA_50289	vacuolar membrane	12.7508	11.3396	11.2221	10.789	207.559	102.211	95.892	76.6182	-1.41128	-1.52872	-1.96184	8	0.736631	11.5254
KLMA_20808	MGM1	intrinsic component of mitochondrial inner membrane	12.2278	12.0011	12.3051	12.1161	58.215	65.1474	82.0247	76.6125	-0.226632	0.0773696	-0.111691	3	0.11489	12.1625
KLMA_40078	KLMA_40078	integral component of endoplasmic reticulum membrane	8.96134	13.1213	12.7281	10.852	14.5195	338.982	263.553	76.5691	4.15995	3.76673	1.89064	4	1.65628	11.4157
KLMA_40052	KLMA_40052	nucleus	11.2527	10.0752	10.1449	10.4632	93.1192	53.9675	57.6397	76.5069	-1.17749	-1.10777	-0.789459	6	0.467282	10.484
KLMA_10080	VTA1	endosome membrane	11.6147	10.8633	10.7265	10.9394	86.121	66.7775	61.9454	76.4929	-0.751407	-0.888277	-0.675338	6	0.342746	11.036
KLMA_70063	PEX19	peroxisomal membrane	10.9593	10.5562	10.4841	10.8357	58.6854	57.9341	55.9972	76.4779	-0.403084	-0.475165	-0.123564	6	0.195333	10.7088
KLMA_50257	SSY5	plasma membrane	13.5764	12.2607	12.203	11.8906	168.68	88.8199	86.7456	76.3069	-1.31576	-1.3734	-1.68586	8	0.646988	12.4827
KLMA_40155	IOC2	Isw1 complex	11.7233	11.8689	11.8189	11.9758	44.3293	64.0931	63.1591	76.2927	0.145591	0.0956039	0.252545	7	0.0910647	11.8467
KLMA_30523	FMN1	FMN biosynthetic process	9.30805	9.46771	9.2215	9.97145	33.277	48.7737	42.0709	76.2622	0.159655	-0.0865529	0.663395	7	0.29046	9.49218
KLMA_10261	TAF4	transcription factor TFIID complex	11.7041	10.8974	10.7957	10.929	91.2594	68.5779	64.845	76.0787	-0.806671	-0.908453	-0.775129	6	0.362798	11.0816
KLMA_40575	PPN1	vacuolar membrane	12.2902	12.3947	12.291	11.8787	71.2403	100.352	95.2034	76.0142	0.104429	0.0007391	-0.411555	3	0.198	12.2137
KLMA_50020	FRE3	cellular iron ion homeostasis	12.9789	11.652	11.6935	11.7585	124.943	65.1046	68.2321	75.9755	-1.32691	-1.28543	-1.22034	8	0.554502	12.0207
KLMA_10359	KLMA_10359	mitochondrion	11.5806	10.8394	10.7153	10.9725	81.5479	63.736	59.6645	75.9164	-0.741298	-0.865342	-0.608191	6	0.332365	11.0269
KLMA_40021	CDC50	late endosome membrane	11.6074	11.1675	11.0806	11.0259	79.6178	76.7135	73.6684	75.9148	-0.439884	-0.52675	-0.581458	8	0.229079	11.2204
KLMA_60128	HHF1	cAMP-mediated signaling	14.0355	13.7558	13.6559	12.7846	125.098	134.906	128.247	75.8929	-0.279764	-0.379669	-1.25088	3	0.467652	13.5579
KLMA_30027	DOA1	double-strand break repair via nonhomologous end joining	11.1602	10.9099	11.0418	11.9378	31.0927	34.1785	38.2213	75.8841	-0.250226	-0.118312	0.777611	7	0.399829	11.2624
KLMA_10272	SIN3	negative regulation of chromatin silencing at rDNA	12.7807	13.0381	13.0432	12.9305	46.7652	72.9941	74.5762	75.8746	0.257365	0.262425	0.149795	4	0.106602	12.9481
KLMA_80402	KLMA_80402	mRNA export from nucleus	8.17431	9.17147	8.74069	8.83778	33.6523	88.03	66.5505	75.8035	0.997157	0.566375	0.663471	4	0.35896	8.73106
KLMA_20463	HAH1	mitochondrion	9.95646	10.2116	10.217	10.4899	36.4588	56.9496	58.2782	75.7045	0.255112	0.260529	0.533433	7	0.188659	10.2187
KLMA_30026	KLMA_30026	mRNA transport	10.5032	10.1278	9.7067	10.0043	74.8087	75.3359	57.3942	75.6208	-0.375342	-0.796446	-0.498814	6	0.285611	10.0855
KLMA_60361	GUP1	GPI anchor biosynthetic process	11.1722	11.2045	11.6369	11.6356	38.7337	51.601	71.0611	75.5824	0.0322832	0.46468	0.463364	7	0.224231	11.4123
KLMA_60306	KLMA_60306	transcription corepressor activity	11.1807	11.6166	11.4681	11.158	53.8845	95.1895	87.6237	75.4477	0.43583	0.287387	-0.0227455	1	0.193902	11.3558
KLMA_30582	SNF1	nuclear membrane	13.5614	12.2754	12.0952	11.6281	196.595	105.391	95.2	75.4071	-1.28599	-1.46613	-1.93329	8	0.716355	12.39
KLMA_30199	RNR2	ribonucleoside-diphosphate reductase complex	9.1391	13.0117	12.5952	11.0722	13.6866	263.013	200.943	75.3432	3.87263	3.45611	1.93309	4	1.51933	11.4546
KLMA_10212	KLMA_10212	translation release factor activity	9.89522	9.27735	9.18433	9.4999	69.738	58.8499	56.3283	75.3023	-0.617867	-0.710891	-0.395315	6	0.273995	9.4642
KLMA_20195	ppr1	chromatin silencing at rDNA	9.58647	9.59121	10.0204	10.185	33.8402	45.1088	61.0939	75.2879	0.00474198	0.433895	0.59856	7	0.263447	9.84576
KLMA_60038	AIM23	mitochondrion	10.6921	10.3716	10.5333	10.8549	47.3896	49.5824	56.7212	75.2854	-0.320417	-0.158746	0.162821	5	0.179833	10.613
KLMA_40298	AIM14	oxidoreductase activity	11.593	10.8619	11.0784	11.4262	59.5776	46.8064	55.4743	75.2064	-0.731048	-0.514599	-0.166748	5	0.286502	11.2399
KLMA_60423	ARO9	L-methionine biosynthetic process from methylthioadenosine	12.7736	11.9288	11.759	11.4772	130.446	95.0513	85.9258	75.2	-0.844845	-1.01457	-1.29643	8	0.48322	11.9847
KLMA_30329	CBC2	mRNA cis splicing, via spliceosome	9.71525	10.1939	9.92005	10.0404	42.0008	75.9637	64.2571	75.1052	0.478606	0.204802	0.32515	4	0.174952	9.96739
KLMA_60398	KLMA_60398	elongin complex	9.17231	8.43696	8.43837	8.96333	59.3777	46.1498	48.4813	75.0485	-0.735345	-0.733936	-0.208971	6	0.323624	8.75274
KLMA_10026	KLMA_10026	---	10.8329	9.74334	9.65872	10.0334	91.3763	55.878	53.8569	75.0413	-1.0896	-1.17421	-0.799512	6	0.463474	10.0671
KLMA_40117	NRG1	negative regulation of transcription from RNA polymerase II promoter by glucose	12.4084	12.5144	12.0629	10.8883	144.824	204.306	152.137	75.024	0.106008	-0.345475	-1.52011	3	0.645619	11.9685
KLMA_40044	ECT1	phosphatidylethanolamine biosynthetic process	10.9145	9.95145	10.5011	10.7284	57.4315	38.5085	58.2254	75.0068	-0.963031	-0.413405	-0.186118	5	0.361448	10.5238
KLMA_60342	APM3	cytoplasmic vesicle membrane	12.0045	11.2081	10.9565	11.4414	77.5253	58.3722	50.0401	74.9008	-0.796391	-1.04794	-0.563116	6	0.387482	11.4026
KLMA_50067	BNA3	kynurenine-oxoglutarate transaminase activity	13.4792	12.5916	12.2868	11.1801	259.209	187.202	151.275	74.815	-0.887534	-1.19238	-2.29908	3	0.821792	12.3844
KLMA_10513	FAU1	ATP binding	10.2253	10.2793	10.4065	10.2808	49.4333	67.0924	74.8748	74.7837	0.054019	0.181215	0.0555107	4	0.0665304	10.298
KLMA_50036	IDI1	farnesyl diphosphate biosynthetic process	8.84114	10.5803	10.4521	10.5329	16.3678	70.9469	66.5388	74.726	1.73919	1.61098	1.69174	2	0.72918	10.1016
KLMA_80223	KLMA_80223	---	8.23128	7.66218	8.43133	8.99256	31.2734	27.5759	46.5037	74.7144	-0.569105	0.200043	0.761273	7	0.475651	8.32934
KLMA_20208	DGA1	endoplasmic reticulum membrane	10.458	10.8095	10.7159	11.1092	32.9849	55.379	52.6283	74.6552	0.351496	0.257948	0.651295	7	0.232866	10.7731
KLMA_10622	YKT6	vesicle-mediated transport	9.46374	9.93131	9.65117	10.0333	34.6493	63.5316	53.2037	74.6325	0.467573	0.187428	0.569601	2	0.225437	9.76989
KLMA_60287	RAX1	termination of G-protein coupled receptor signaling pathway	11.0505	10.6267	10.6619	11.1585	48.9655	47.5651	49.7036	74.6314	-0.423828	-0.388628	0.107945	5	0.233576	10.8744
KLMA_80122	AVT7	amino acid transmembrane transporter activity	11.9674	11.0143	11.1605	11.0195	101.41	68.7349	77.3332	74.5888	-0.953066	-0.806863	-0.94785	8	0.395211	11.2904
KLMA_40156	KIN1	protein serine/threonine kinase activity	13.6221	12.5401	12.7691	12.4786	106.374	65.9553	78.6426	74.4858	-1.0821	-0.853005	-1.14351	8	0.457356	12.8525
KLMA_20577	UBA2	protein sumoylation	10.0052	10.9696	10.9359	11.7144	16.0486	41.1445	40.799	74.4729	0.964396	0.930719	1.70921	2	0.606199	10.9063
KLMA_30477	SER3	L-serine biosynthetic process	12.9473	12.9606	12.6822	11.2817	165.626	218.901	184.611	74.3875	0.013317	-0.265072	-1.66559	3	0.693825	12.468
KLMA_10610	SCP160	chromatin silencing at telomere	11.3143	12.7321	12.3961	12.6433	20.4567	71.5443	57.7881	74.3709	1.41776	1.08173	1.32895	2	0.566138	12.2714
KLMA_80186	NIP1	translation initiation factor activity	11.5188	12.9057	12.7408	12.0717	35.3277	121.153	110.195	74.3344	1.3869	1.222	0.552826	4	0.553006	12.3093
KLMA_80287	ISA2	mitochondrial intermembrane space	11.2635	10.5002	10.4417	9.99639	124.013	95.4001	93.4556	74.3332	-0.763274	-0.821786	-1.26712	8	0.455462	10.5505
KLMA_10548	CWH43	endoplasmic reticulum membrane	11.8475	11.871	12.0744	12.3398	37.154	49.3211	57.9552	74.2392	0.0235379	0.226912	0.49236	7	0.197813	12.0332
KLMA_80130	LYS12	lysine biosynthetic process via aminoadipic acid	8.1122	10.4276	10.4323	10.9063	7.5334	48.0962	49.1857	74.2269	2.31537	2.32013	2.79413	2	1.08987	9.9696
KLMA_10319	SKY1	mRNA splice site selection	12.5527	12.0538	12.0798	11.8703	82.9463	77.0289	79.7545	74.2163	-0.498811	-0.472833	-0.682361	8	0.252025	12.1392
KLMA_30096	SSH4	endosome membrane	13.0364	12.1036	12.0408	11.5521	146.253	100.164	97.8182	74.1963	-0.932747	-0.995597	-1.48423	8	0.536831	12.1832
KLMA_40592	OST6	oligosaccharyltransferase complex	8.99134	10.2875	10.1105	10.7464	15.1043	48.6629	43.852	74.1659	1.29621	1.11917	1.75502	2	0.645122	10.0339
KLMA_70128	KLMA_70128	mitochondrial intermembrane space	9.98425	9.12102	8.96812	10.0222	50.5282	36.1011	33.0713	74.0789	-0.863238	-1.01614	0.0379313	5	0.482551	9.52389
KLMA_20740	KLMA_20740	endoplasmic reticulum membrane	9.81671	10.4775	10.4736	11.093	21.4304	44.4545	44.8216	74.045	0.66084	0.656848	1.27631	7	0.451365	10.4652
KLMA_10245	SDS23	nucleus	13.4027	12.1461	12.0821	11.2605	209.097	114.296	111.761	74.0442	-1.2566	-1.32066	-2.14225	8	0.765503	12.2228
KLMA_60315	OTU2	ribosome	12.6654	12.6114	12.9711	10.7653	193.218	242.961	318.541	74.026	-0.0539761	0.305707	-1.90012	3	0.86999	12.2533
KLMA_20507	KLMA_20507	---	10.7962	10.2028	9.73251	10.6363	57.0176	49.5222	36.3956	73.9489	-0.593355	-1.06365	-0.159898	6	0.413433	10.3419
KLMA_20837	KLMA_20837	nucleus	10.383	9.61764	9.31993	10.0529	64.2774	48.955	41.4616	73.9275	-0.765385	-1.06309	-0.33014	6	0.406221	9.84337
KLMA_40610	SNX41	endosome membrane	11.9572	11.172	11.4161	11.5767	67.6826	51.3502	62.0065	73.8661	-0.785165	-0.541115	-0.380478	6	0.285393	11.5305
KLMA_50247	MRP49	mitochondrial large ribosomal subunit	8.48363	8.86858	9.28221	9.4267	27.3135	47.0496	62.7151	73.6903	0.384945	0.798571	0.943066	2	0.369014	9.01528
KLMA_10729	GEA2	Golgi cis cisterna	12.471	12.3657	12.483	12.8172	40.6716	49.4594	54.699	73.6352	-0.105282	0.0119998	0.346214	7	0.169631	12.5342
KLMA_30186	MED2	regulation of transcription, DNA-templated	12.2573	10.7983	10.5281	10.5192	172.415	81.9777	69.1732	73.4502	-1.45897	-1.72912	-1.73806	8	0.71982	11.0257
KLMA_60329	IXR1	nuclear chromatin	13.4864	12.3132	11.9565	11.2124	247.438	143.679	114.257	73.3589	-1.17321	-1.52989	-2.27404	8	0.820863	12.2421
KLMA_40132	KLMA_40132	---	13.1189	12.4535	12.5907	12.0887	103.593	85.4618	95.7445	73.2626	-0.66546	-0.528216	-1.0302	8	0.369714	12.5629
KLMA_40183	SEC22	endoplasmic reticulum membrane	11.1416	10.5651	10.2644	10.1171	104.194	91.0163	75.3231	73.0036	-0.576486	-0.877225	-1.02453	8	0.392461	10.5221
KLMA_30603	KLMA_30603	---	11.4759	10.4367	10.4681	10.8358	80.118	50.939	53.1732	72.986	-1.03921	-1.00775	-0.640054	6	0.418384	10.8041
KLMA_50382	FMP52	mitochondrial outer membrane	10.4812	10.2414	10.1661	10.154	63.1089	69.143	66.9565	72.9442	-0.239828	-0.31513	-0.327223	8	0.131661	10.2607
KLMA_70313	HEM14	mitochondrial inner membrane	11.2828	10.931	10.7888	11.4509	45.7372	46.9593	43.3171	72.8848	-0.351764	-0.494024	0.168115	5	0.265165	11.1134
KLMA_80049	VAN1	alpha-1,6-mannosyltransferase complex	10.7993	11.4215	11.3369	11.3462	34.9645	70.6077	67.7684	72.4984	0.622257	0.537598	0.546963	2	0.248534	11.226
KLMA_10627	KLMA_10627	Ser-tRNA(Ala) hydrolase activity	11.0043	10.6117	10.781	11.195	44.4681	44.8204	50.7816	72.4831	-0.39252	-0.223314	0.190725	5	0.220872	10.898
KLMA_40256	YPP1	endocytosis	12.0102	11.3103	11.2602	11.8746	55.8396	45.4062	44.5126	72.4576	-0.699869	-0.750019	-0.135611	5	0.332522	11.6138
KLMA_50627	YTP1	integral component of membrane	9.35945	9.76758	9.95431	11.0587	15.0607	26.1298	30.3342	72.4187	0.408136	0.594863	1.69922	7	0.628947	10.035
KLMA_40548	RSM23	mitochondrial small ribosomal subunit	10.0542	10.9477	10.963	11.1343	24.0608	58.4569	60.2617	72.3805	0.893527	0.908779	1.08013	2	0.422445	10.7748
KLMA_10793	SEC62	integral component of endoplasmic reticulum membrane	9.26026	10.1528	10.2302	10.3056	24.4955	59.4643	64.1219	72.2594	0.892578	0.969974	1.04535	2	0.423181	9.98724
KLMA_50302	HCR1	translation initiation factor activity	10.4052	11.4947	11.4393	10.45	49.8594	137.034	134.596	72.259	1.0895	1.03413	0.0447897	1	0.52032	10.9473
KLMA_50195	TIM21	mitochondrial inner membrane presequence translocase complex	10.9778	10.2434	10.3082	10.259	83.2946	65.7954	72.6139	72.2589	-0.734368	-0.66954	-0.718755	8	0.307313	10.4471
KLMA_20455	KLMA_20455	chromatin silencing at centromere	10.8009	10.7775	10.7877	10.8552	48.8665	62.9768	64.578	72.017	-0.0233916	-0.0132191	0.0543052	5	0.0299695	10.8054
KLMA_10380	KRE9	(1->6)-beta-D-glucan metabolic process	6.59333	11.1857	11.4532	10.4636	3.41685	109.59	134.848	71.9881	4.59236	4.85987	3.87032	4	1.95671	9.92397
KLMA_70219	FAS2	fatty acid biosynthetic process	15.2322	14.6945	14.1998	13.1713	200.457	180.574	131.358	71.9791	-0.537661	-1.03233	-2.06088	3	0.75931	14.3245
KLMA_80377	GLE2	regulation of mRNA export from nucleus in response to heat stress	10.4269	10.3799	10.2944	10.8839	36.6382	47.4646	45.1443	71.7887	-0.0470081	-0.132433	0.456989	7	0.228762	10.4963
KLMA_30217	PUF3	cytoplasmic side of mitochondrial outer membrane	12.8665	12.2739	12.4109	12.1946	77.2417	66.9102	75.0989	71.7674	-0.592617	-0.455617	-0.671965	8	0.260071	12.4365
KLMA_20031	DDI1	aspartic-type endopeptidase activity	11.5666	10.8293	10.7262	11.0688	71.4612	56.0828	53.1111	71.713	-0.737324	-0.840434	-0.497843	6	0.324343	11.0477
KLMA_10106	CAN1	arginine transmembrane transporter activity	12.8864	12.0699	11.5587	11.5369	130.423	95.9174	68.3299	71.6261	-0.816501	-1.32769	-1.34948	8	0.547515	12.0129
KLMA_10055	KLMA_10055	mitochondrion	10.7816	10.4441	10.499	10.8519	47.9894	50.1839	52.6087	71.6195	-0.337519	-0.282612	0.0702632	5	0.175454	10.6441
KLMA_20603	ARH1	mitochondrial inner membrane	11.7154	10.9663	11.0381	11.2528	69.325	54.1874	57.8084	71.6091	-0.749054	-0.677243	-0.462589	6	0.292299	11.2432
KLMA_80239	MSC6	mitochondrion	9.83909	10.8114	10.9728	11.8146	12.814	32.8813	37.5252	71.583	0.972311	1.13367	1.97552	7	0.701538	10.8595
KLMA_40622	KLMA_40622	---	10.3032	10.4017	10.7761	10.4752	44.151	61.7413	82.2778	71.5702	0.0984659	0.472815	0.171989	4	0.176577	10.4891
KLMA_40529	KLMA_40529	positive regulation of pseudohyphal growth by positive regulation of transcription from RNA polymerase II promoter	9.41214	8.57919	9.11862	11.1414	14.9522	11.169	16.0811	71.5254	-0.832958	-0.29352	1.72922	5	0.95908	9.56283
KLMA_40441	COG8	CVT pathway	10.8384	10.5698	10.6775	11.0624	43.5856	47.0603	51.7827	71.5247	-0.268631	-0.160929	0.224	5	0.185522	10.787
KLMA_40186	SEY1	endoplasmic reticulum membrane	12.1603	11.508	11.5401	11.9808	57.0375	47.4534	49.4833	71.5013	-0.652333	-0.62027	-0.179511	6	0.280775	11.7973
KLMA_40473	ATG13	cytoplasm	12.5833	11.3764	11.6971	11.8102	84.9985	48.098	61.3398	71.4874	-1.2069	-0.886203	-0.773064	6	0.443246	11.8667
KLMA_40201	KLMA_40201	regulation of transcription, DNA-templated	12.447	11.3839	11.4173	10.4703	188.373	117.758	122.955	71.4775	-1.06308	-1.0297	-1.97669	3	0.699567	11.4297
KLMA_10784	SMP1	positive regulation of transcription from RNA polymerase II promoter in response to osmotic stress	12.3835	12.2226	12.3367	11.8416	71.7296	83.6531	92.2544	71.4687	-0.160877	-0.0467961	-0.541919	3	0.212882	12.1961
KLMA_50126	TCP1	chaperonin-containing T-complex	10.8381	11.837	11.7478	11.4727	32.3065	84.5398	80.9615	71.2815	0.998884	0.909718	0.634656	4	0.390866	11.4739
KLMA_60040	KLMA_60040	integral component of membrane	11.7599	10.7934	10.9816	11.0552	81.757	54.6408	63.6665	71.2324	-0.96656	-0.778355	-0.704795	6	0.366245	11.1475
KLMA_50146	CKB1	UTP-C complex	10.8479	10.615	10.4353	10.4452	65.8132	73.7717	66.3659	71.1846	-0.232874	-0.412537	-0.40263	8	0.16728	10.5859
KLMA_60147	KLMA_60147	---	11.1861	10.1681	10.0384	10.4263	83.0179	53.7094	49.9667	71.1227	-1.01804	-1.14767	-0.759771	6	0.444745	10.4547
KLMA_30040	ADD66	cytosol	10.4631	9.83683	9.70915	10.4332	50.9095	44.0603	40.1313	71.1199	-0.626295	-0.75397	-0.0299382	5	0.340751	10.1106
KLMA_10013	KLMA_10013	actin cortical patch	10.8999	9.74702	9.38676	9.87551	102.497	59.6399	47.373	71.0697	-1.1529	-1.51316	-1.02441	6	0.561995	9.9773
KLMA_20279	KLMA_20279	acetyl-CoA transporter activity	10.4598	10.9244	11.0651	11.3416	26.9239	48.4943	54.5732	71.0671	0.464509	0.605299	0.881715	2	0.319166	10.9477
KLMA_80141	SGA1	glucan 1,4-alpha-glucosidase activity	11.5765	11.563	11.6965	11.5567	50.6914	65.5223	73.4307	71.0009	-0.0135168	0.120012	-0.0198297	1	0.05723	11.5982
KLMA_40272	KLMA_40272	---	13.3943	11.9523	11.8829	10.8074	300.327	144.627	140.58	70.9963	-1.44194	-1.51132	-2.58685	8	0.919494	12.0092
KLMA_80090	KLMA_80090	regulation of transcription, DNA-templated	10.6818	10.1344	10.0532	10.3337	62.2094	54.9751	53.274	70.9006	-0.547479	-0.628648	-0.348162	6	0.24253	10.3008
KLMA_50568	SLY1	positive regulation of SNARE complex assembly	11.0483	11.1047	11.3652	11.6681	32.4954	44.1797	54.1571	70.8854	0.0564745	0.316905	0.619842	7	0.245561	11.2966
KLMA_10213	KLMA_10213	mitochondrial membrane	10.7708	10.194	10.1266	10.4586	62.3628	54.285	52.7394	70.8772	-0.576817	-0.644171	-0.312207	6	0.25371	10.3875
KLMA_50076	cysB	cysteine biosynthetic process from serine	11.7203	11.0746	10.9965	10.8089	93.5603	78.19	75.5403	70.8352	-0.645655	-0.723841	-0.911347	8	0.343077	11.1501
KLMA_60081	KLMA_60081	late endosome membrane	7.17157	7.99454	8.22367	8.85204	15.7506	35.0104	42.6822	70.7437	0.822971	1.05209	1.68047	2	0.601602	8.06046
KLMA_10721	SNU13	nucleolus	8.90573	11.7691	11.4875	9.27657	37.263	357.443	298.738	70.6941	2.86341	2.58173	0.370841	1	1.27921	10.3597
KLMA_40603	CYM1	metallopeptidase activity	10.9678	11.4616	11.7813	12.2694	20.1289	37.0248	47.0679	70.6775	0.493837	0.813549	1.30165	7	0.473884	11.62
KLMA_40029	SFH1	regulation of transcription, DNA-templated	11.6981	11.0861	11.1546	11.1092	75.0664	64.0709	68.5193	70.657	-0.611941	-0.543405	-0.588813	8	0.252952	11.262
KLMA_50408	KLMA_50408	Rho protein signal transduction	11.5137	11.5938	11.5009	11.0925	66.6892	92.122	88.1482	70.6435	0.0800799	-0.0128665	-0.421259	3	0.195385	11.4252
KLMA_70262	PGA3	endoplasmic reticulum membrane	9.85693	10.1323	10.3561	10.607	29.3843	46.8083	55.5433	70.5963	0.27541	0.499125	0.750026	7	0.276787	10.2381
KLMA_50235	FAT1	long-chain fatty acid transporter activity	12.1772	11.4337	11.4147	11.7389	67.3679	52.5687	52.924	70.5017	-0.743494	-0.762456	-0.438251	6	0.30871	11.6911
KLMA_50129	MSS4	1-phosphatidylinositol-4-phosphate 5-kinase activity	12.7091	12.063	11.8964	11.9784	80.8578	67.4935	61.3397	70.4838	-0.646073	-0.812672	-0.730634	8	0.321452	12.1617
KLMA_20392	KLMA_20392	unsaturated fatty acid biosynthetic process	12.5312	12.6977	12.43	10.9602	142.404	209.02	179.027	70.4619	0.16649	-0.101147	-1.57093	3	0.696255	12.1548
KLMA_60185	KLMA_60185	fungal-type vacuole	10.4454	10.7953	10.9302	10.9343	35.0898	59.0657	65.5929	70.2956	0.349967	0.484831	0.488924	2	0.199076	10.7763
KLMA_20082	KLMA_20082	positive regulation of transcription from RNA polymerase II promoter	10.7483	10.339	10.1845	10.5002	58.8309	57.645	52.9003	70.2491	-0.409253	-0.563748	-0.248065	6	0.208618	10.443
KLMA_80237	KLMA_80237	holo TFIIH complex	11.6176	10.4098	10.1064	10.7585	89.0087	50.1907	41.4393	70.1653	-1.2078	-1.51119	-0.859097	6	0.565651	10.7231
KLMA_60490	KLMA_60490	nucleus	12.3461	11.3393	10.9606	10.4725	180.415	117.603	92.096	70.1611	-1.00677	-1.38553	-1.87363	8	0.688154	11.2796
KLMA_80148	YIP3	ER to Golgi transport vesicle	6.73235	9.42614	9.54073	9.78407	6.02059	50.2489	56.2042	70.1591	2.69379	2.80838	3.05172	2	1.2414	8.87082
KLMA_50370	KLMA_50370	---	10.2992	9.99144	9.80956	10.2267	51.6439	54.9516	48.9948	70.1199	-0.307737	-0.489622	-0.0725076	5	0.193986	10.0817
KLMA_10606	ARP4	regulation of transcription, DNA-templated	11.38	10.9036	10.8122	11.3591	50.1277	47.0596	45.0602	70.115	-0.476383	-0.567741	-0.0209112	5	0.25794	11.1137
KLMA_50038	HIS3	histidine biosynthetic process	10.3169	10.1232	9.87744	10.0777	56.9775	64.8748	55.9784	70.1022	-0.193735	-0.439494	-0.23926	6	0.156224	10.0988
KLMA_60041	MRS4	iron ion transmembrane transporter activity	11.3739	11.0524	10.84	10.7605	75.5049	79.0271	71.7125	70.0558	-0.321485	-0.533889	-0.613427	8	0.237349	11.0067
KLMA_50509	NBP2	inactivation of MAPK activity involved in cell wall organization or biogenesis	12.0111	10.8273	10.6005	10.3861	152.132	87.5846	76.3015	69.9893	-1.18372	-1.41059	-1.62499	8	0.628674	10.9562
KLMA_10731	URA3	de novo UMP biosynthetic process	9.25122	10.7534	10.4723	10.3867	22.677	83.3716	70.2163	69.9825	1.50213	1.22106	1.13548	4	0.573228	10.2159
KLMA_10697	KLMA_10697	---	11.067	10.1485	10.8616	11.298	41.695	28.9122	48.2132	69.9797	-0.918531	-0.205442	0.231009	5	0.430094	10.8438
KLMA_60202	KLMA_60202	protein binding	11.4449	11.5161	11.4526	11.6561	41.1721	56.4785	55.2652	69.9728	0.0712211	0.00771519	0.211235	7	0.084709	11.5174
KLMA_50391	GIM4	tubulin complex assembly	9.19407	8.7751	8.35093	9.01708	53.0499	52.0967	40.0713	69.972	-0.41897	-0.843146	-0.176988	6	0.316228	8.8343
KLMA_60127	MAF1	negative regulation of transcription from RNA polymerase III promoter	12.055	11.1843	10.8066	11.0886	95.9946	68.6801	53.8724	69.9702	-0.870733	-1.24838	-0.966403	6	0.466491	11.2836
KLMA_70304	SPT6	regulation of DNA-templated transcription, elongation	12.5656	12.8065	12.8047	12.7985	40.9549	63.2698	64.5337	69.8841	0.24094	0.239085	0.232941	2	0.10295	12.7438
KLMA_60089	YCH1	protein tyrosine phosphatase activity	9.67882	9.08687	9.35986	9.52418	54.6376	47.4501	58.453	69.8139	-0.591949	-0.318959	-0.154643	6	0.219205	9.41243
KLMA_50280	SPT4	positive regulation of DNA-templated transcription, elongation	7.86904	8.60957	8.34679	8.97358	22.37	49.1517	42.0412	69.6722	0.740531	0.477748	1.10454	2	0.402419	8.44974
KLMA_70367	YOS9	endoplasmic reticulum membrane	11.556	10.5716	10.5828	11.0686	68.4969	46.437	46.5231	69.6097	-0.984392	-0.973207	-0.48737	6	0.405962	10.9447
KLMA_70045	FET5	fungal-type vacuole membrane	12.7542	12.0161	12.007	11.5773	110.905	86.9308	88.0902	69.5924	-0.738128	-0.747232	-1.17691	8	0.423199	12.0886
KLMA_20699	CCT8	chaperonin-containing T-complex	10.6473	12.0965	11.9127	11.4667	27.7077	98.8717	88.8612	69.5611	1.44924	1.26547	0.819447	4	0.559159	11.5308
KLMA_10350	YUR1	Golgi membrane	10.7108	10.4748	10.4511	11.0311	39.6801	43.4062	43.8302	69.5432	-0.235924	-0.259611	0.320366	5	0.233464	10.667
KLMA_40437	KLMA_40437	---	9.92728	9.99531	9.94672	9.70874	57.0632	78.0701	76.9929	69.3811	0.0680295	0.0194335	-0.218543	3	0.110081	9.89451
KLMA_40211	WHI3	cytoplasmic sequestering of protein	12.653	11.8691	11.9849	11.5682	93.0661	70.662	78.1174	69.3659	-0.783957	-0.668148	-1.08478	8	0.396487	12.0188
KLMA_70446	HAT1	chromatin silencing at telomere	10.6603	10.4407	10.4333	10.9052	40.7893	45.7426	47.0777	69.2974	-0.219633	-0.22707	0.244903	5	0.193388	10.6099
KLMA_60452	FBP1	fructose 1,6-bisphosphate 1-phosphatase activity	18.4063	17.3932	17.3267	10.7646	9778.12	6321.29	6154.25	69.2921	-1.01303	-1.07959	-7.64161	3	3.03715	15.9727
KLMA_80208	RHO2	GTP binding	7.94873	9.67677	9.46073	9.84134	13.2337	56.2791	49.3436	69.1759	1.72803	1.512	1.89261	2	0.753028	9.23189
KLMA_80284	VID24	negative regulation of gluconeogenesis	12.871	11.4947	11.187	10.6948	209.067	105.428	86.806	69.1053	-1.37628	-1.68402	-2.17616	8	0.807871	11.5619
KLMA_20703	MCM5	negative regulation of chromatin silencing at telomere	11.6302	10.9563	11.0902	11.8473	41.8957	34.3167	38.42	69.0801	-0.673861	-0.540013	0.217128	5	0.368942	11.381
KLMA_10464	FMO1	endoplasmic reticulum membrane	10.0111	10.2207	10.1175	11.0201	24.5669	37.1491	34.523	68.9789	0.209599	0.10645	1.00907	7	0.398276	10.3423
KLMA_10300	RPB7	positive regulation of nuclear-transcribed mRNA poly(A) tail shortening	9.55583	9.63451	9.60719	9.53173	49.2261	67.9973	68.1156	68.827	0.0786743	0.0513561	-0.0240982	1	0.0406276	9.58231
KLMA_30570	SET3	Rpd3L-Expanded complex	11.4782	11.1206	11.2515	11.9178	35.8445	36.5963	40.7431	68.8104	-0.357629	-0.226733	0.439582	5	0.303026	11.442
KLMA_20361	KLMA_20361	---	10.6984	9.65358	9.8952	9.97261	80.4303	50.871	61.2355	68.7874	-1.04478	-0.803153	-0.725746	6	0.38967	10.0549
KLMA_70378	MNN9	alpha-1,6-mannosyltransferase complex	10.2444	11.6755	11.5921	10.9044	30.4811	108.207	104.772	68.6416	1.4311	1.34765	0.659978	4	0.57956	11.1041
KLMA_60020	PHO86	regulation of phosphate transport	9.01539	10.6215	10.7424	10.5022	17.2429	69.373	76.4162	68.6258	1.60614	1.72705	1.48677	2	0.700869	10.2204
KLMA_70186	FCY2	fungal-type vacuole membrane	12.7706	12.8952	12.7054	11.3061	133.943	189.392	170.096	68.6122	0.124578	-0.0652288	-1.46455	3	0.646344	12.4193
KLMA_50534	SEC7	ARF guanyl-nucleotide exchange factor activity	13.8208	13.4863	13.1605	13.0647	76.939	79.9464	64.6691	68.3912	-0.334438	-0.660301	-0.756124	8	0.297149	13.3831
KLMA_80009	KLMA_80009	peroxisomal membrane	10.4306	9.51077	9.78193	10.151	57.9789	40.3034	49.631	68.3792	-0.919833	-0.648666	-0.279593	6	0.350418	9.96858
KLMA_10454	PMC1	calcium-transporting ATPase activity	14.1591	12.748	12.7344	12.596	141.634	69.8563	70.4616	68.2897	-1.41112	-1.4247	-1.56317	8	0.637722	13.0594
KLMA_50602	KLMA_50602	regulation of transcription, DNA-templated	11.135	10.5856	10.3141	10.5397	72.7911	63.9811	54.041	68.1886	-0.54934	-0.820918	-0.595251	6	0.301744	10.6436
KLMA_30669	GIS4	cellular ion homeostasis	11.7685	10.7696	10.6295	11.2381	64.931	42.9024	39.1443	68.1805	-0.998923	-1.13904	-0.530447	6	0.446244	11.1014
KLMA_30157	SAP190	cytoplasm	12.9054	12.5426	12.4724	12.3956	68.2421	69.4831	67.3808	68.14	-0.362767	-0.433003	-0.509768	8	0.195479	12.579
KLMA_60086	TES1	fatty acid beta-oxidation	12.3042	10.9903	10.6863	10.6935	146.029	77.052	63.4583	68.0204	-1.31384	-1.61781	-1.61062	8	0.666996	11.1686
[truncated: 3,016 more rows]

## Sheet: S4
Table S4 Results of enrichment analysis of genes in different clusters
GO enrichment of genes from cluster 2_7
Ontology	ID	Description	GeneRatio	BgRatio	pvalue	p.adjust	qvalue	geneID	Count
BP	GO:0006696	ergosterol biosynthetic process	16/902	21/3338	3.53e-06	0.00245417	0.00240517	KLMA_20308/KLMA_60457/KLMA_20551/KLMA_50284/KLMA_80276/KLMA_30204/KLMA_20527/KLMA_60383/KLMA_40026/KLMA_20722/KLMA_30341/KLMA_40418/KLMA_40436/KLMA_10313/KLMA_60417/KLMA_40163	16
BP	GO:0032543	mitochondrial translation	17/902	24/3338	8.94e-06	0.00309594	0.00303413	KLMA_20136/KLMA_30535/KLMA_40548/KLMA_60393/KLMA_70127/KLMA_50247/KLMA_20335/KLMA_30658/KLMA_70077/KLMA_10536/KLMA_30120/KLMA_80314/KLMA_50188/KLMA_70340/KLMA_20351/KLMA_80375/KLMA_70403	17
BP	GO:0006457	protein folding	23/902	38/3338	1.33e-05	0.00309594	0.00303413	KLMA_80278/KLMA_10614/KLMA_20479/KLMA_60422/KLMA_50313/KLMA_60020/KLMA_20761/KLMA_30690/KLMA_80367/KLMA_30496/KLMA_10049/KLMA_10374/KLMA_10464/KLMA_50124/KLMA_50558/KLMA_50377/KLMA_30439/KLMA_80405/KLMA_10206/KLMA_30434/KLMA_40140/KLMA_20663/KLMA_40056	23
BP	GO:0006888	endoplasmic reticulum to Golgi vesicle-mediated transport	30/902	58/3338	4.86e-05	0.00846404	0.00829507	KLMA_60020/KLMA_20761/KLMA_70075/KLMA_50417/KLMA_30273/KLMA_40604/KLMA_10448/KLMA_70027/KLMA_50265/KLMA_40340/KLMA_70147/KLMA_10466/KLMA_20323/KLMA_30519/KLMA_60410/KLMA_40560/KLMA_50568/KLMA_20518/KLMA_10622/KLMA_80155/KLMA_20803/KLMA_20828/KLMA_20695/KLMA_20502/KLMA_60523/KLMA_10240/KLMA_50588/KLMA_50394/KLMA_30428/KLMA_60296	30
BP	GO:0007021	tubulin complex assembly	7/902	8/3338	0.000632898	0.0833496	0.0816856	KLMA_60422/KLMA_50313/KLMA_30472/KLMA_10206/KLMA_60223/KLMA_20663/KLMA_40056	7
BP	GO:0006096	glycolytic process	9/902	12/3338	0.000718531	0.0833496	0.0816856	KLMA_60412/KLMA_20098/KLMA_10540/KLMA_40388/KLMA_10462/KLMA_40125/KLMA_10182/KLMA_40218/KLMA_10763	9
BP	GO:0016573	histone acetylation	14/902	24/3338	0.00116879	0.116211	0.113891	KLMA_60229/KLMA_20561/KLMA_60400/KLMA_40580/KLMA_70125/KLMA_30300/KLMA_10761/KLMA_70366/KLMA_10308/KLMA_50555/KLMA_20310/KLMA_70132/KLMA_30333/KLMA_60290	14
BP	GO:0006506	GPI anchor biosynthetic process	13/902	22/3338	0.00149362	0.129945	0.12735	KLMA_60067/KLMA_10032/KLMA_30461/KLMA_40357/KLMA_30302/KLMA_80045/KLMA_50071/KLMA_30164/KLMA_10094/KLMA_20518/KLMA_50573/KLMA_10548/KLMA_30437	13
BP	GO:0042026	protein refolding	8/902	11/3338	0.00203078	0.138033	0.135277	KLMA_80173/KLMA_60511/KLMA_20770/KLMA_60101/KLMA_80087/KLMA_20785/KLMA_20274/KLMA_20282	8
BP	GO:0070058	tRNA gene clustering	6/902	7/3338	0.0020718	0.138033	0.135277	KLMA_50228/KLMA_40177/KLMA_50554/KLMA_70144/KLMA_50472/KLMA_40135	6
BP	GO:0031204	posttranslational protein targeting to membrane, translocation	7/902	9/3338	0.00218155	0.138033	0.135277	KLMA_20691/KLMA_60191/KLMA_50133/KLMA_20424/KLMA_10793/KLMA_60198/KLMA_10811	7
BP	GO:0000002	mitochondrial genome maintenance	15/902	29/3338	0.00392211	0.227482	0.222941	KLMA_40625/KLMA_40142/KLMA_40425/KLMA_30364/KLMA_20770/KLMA_30429/KLMA_10368/KLMA_10768/KLMA_30231/KLMA_20335/KLMA_10353/KLMA_60101/KLMA_40235/KLMA_40485/KLMA_20161	15
BP	GO:0019287	isopentenyl diphosphate biosynthetic process, mevalonate pathway	4/902	4/3338	0.00530602	0.243667	0.238802	KLMA_20246/KLMA_40445/KLMA_40418/KLMA_10313	4
BP	GO:0031571	mitotic G1 DNA damage checkpoint signaling	4/902	4/3338	0.00530602	0.243667	0.238802	KLMA_40454/KLMA_10247/KLMA_60371/KLMA_40588	4
BP	GO:0090630	activation of GTPase activity	4/902	4/3338	0.00530602	0.243667	0.238802	KLMA_60292/KLMA_10399/KLMA_50442/KLMA_20828	4
BP	GO:0006271	DNA strand elongation involved in DNA replication	6/902	8/3338	0.00638851	0.243667	0.238802	KLMA_10748/KLMA_30303/KLMA_10269/KLMA_10709/KLMA_30138/KLMA_20254	6
BP	GO:0015940	pantothenate biosynthetic process	6/902	8/3338	0.00638851	0.243667	0.238802	KLMA_30545/KLMA_10804/KLMA_70385/KLMA_30557/KLMA_50519/KLMA_80294	6
BP	GO:0051131	chaperone-mediated protein complex assembly	5/902	6/3338	0.00665182	0.243667	0.238802	KLMA_80173/KLMA_30220/KLMA_20605/KLMA_80087/KLMA_20282	5
BP	GO:0051664	nuclear pore localization	5/902	6/3338	0.00665182	0.243667	0.238802	KLMA_80254/KLMA_70250/KLMA_60350/KLMA_80377/KLMA_10718	5
BP	GO:0007076	mitotic chromosome condensation	7/902	11/3338	0.0117869	0.391519	0.383702	KLMA_50228/KLMA_40177/KLMA_50554/KLMA_10269/KLMA_70144/KLMA_50472/KLMA_40135	7
BP	GO:0006412	translation	37/902	98/3338	0.012087	0.391519	0.383702	KLMA_70308/KLMA_40144/KLMA_20092/KLMA_60348/KLMA_40327/KLMA_20652/KLMA_40578/KLMA_30062/KLMA_60063/KLMA_40394/KLMA_30520/KLMA_40221/KLMA_20395/KLMA_30391/KLMA_60473/KLMA_20736/KLMA_60064/KLMA_40143/KLMA_10615/KLMA_50175/KLMA_40239/KLMA_50075/KLMA_30068/KLMA_70097/KLMA_10276/KLMA_30147/KLMA_70198/KLMA_10222/KLMA_50336/KLMA_20397/KLMA_20108/KLMA_40607/KLMA_10392/KLMA_10573/KLMA_20745/KLMA_10643/KLM…	37
BP	GO:0031509	subtelomeric heterochromatin assembly	19/902	44/3338	0.0145708	0.391519	0.383702	KLMA_10748/KLMA_40454/KLMA_10610/KLMA_60229/KLMA_80254/KLMA_40580/KLMA_10808/KLMA_80024/KLMA_10449/KLMA_40113/KLMA_10247/KLMA_30560/KLMA_60292/KLMA_10709/KLMA_10698/KLMA_40588/KLMA_60350/KLMA_60284/KLMA_60252	19
BP	GO:0000032	cell wall mannoprotein biosynthetic process	6/902	9/3338	0.0148024	0.391519	0.383702	KLMA_50384/KLMA_30349/KLMA_30221/KLMA_10369/KLMA_20657/KLMA_80049	6
BP	GO:0008298	intracellular mRNA localization	8/902	14/3338	0.016557	0.391519	0.383702	KLMA_50219/KLMA_50035/KLMA_50280/KLMA_30519/KLMA_40560/KLMA_30108/KLMA_60523/KLMA_70351	8
BP	GO:0000105	histidine biosynthetic process	5/902	7/3338	0.0181019	0.391519	0.383702	KLMA_40338/KLMA_10065/KLMA_10436/KLMA_80165/KLMA_20413	5
BP	GO:0033615	mitochondrial proton-transporting ATP synthase complex assembly	5/902	7/3338	0.0181019	0.391519	0.383702	KLMA_10373/KLMA_70061/KLMA_20433/KLMA_70163/KLMA_80140	5
BP	GO:0002100	tRNA wobble adenosine to inosine editing	3/902	3/3338	0.0196836	0.391519	0.383702	KLMA_30405/KLMA_30705/KLMA_40030	3
BP	GO:0006474	N-terminal protein amino acid acetylation	3/902	3/3338	0.0196836	0.391519	0.383702	KLMA_10551/KLMA_20330/KLMA_30455	3
BP	GO:0018023	peptidyl-lysine trimethylation	3/902	3/3338	0.0196836	0.391519	0.383702	KLMA_40513/KLMA_50580/KLMA_10444	3
BP	GO:0019432	triglyceride biosynthetic process	3/902	3/3338	0.0196836	0.391519	0.383702	KLMA_20208/KLMA_20679/KLMA_60455	3
BP	GO:0031031	positive regulation of septation initiation signaling	3/902	3/3338	0.0196836	0.391519	0.383702	KLMA_10270/KLMA_50227/KLMA_30358	3
BP	GO:0031930	mitochondria-nucleus signaling pathway	3/902	3/3338	0.0196836	0.391519	0.383702	KLMA_60408/KLMA_30183/KLMA_20480	3
BP	GO:0034402	recruitment of 3'-end processing factors to RNA polymerase II holoenzyme complex	3/902	3/3338	0.0196836	0.391519	0.383702	KLMA_30706/KLMA_10351/KLMA_10638	3
BP	GO:1902406	mitotic actomyosin contractile ring maintenance	3/902	3/3338	0.0196836	0.391519	0.383702	KLMA_10658/KLMA_80262/KLMA_50227	3
BP	GO:0030174	regulation of DNA-dependent DNA replication initiation	9/902	17/3338	0.0204732	0.391519	0.383702	KLMA_10748/KLMA_40454/KLMA_30303/KLMA_10383/KLMA_10709/KLMA_30138/KLMA_20628/KLMA_30261/KLMA_20254	9
BP	GO:0018344	protein geranylgeranylation	4/902	5/3338	0.0208135	0.391519	0.383702	KLMA_80107/KLMA_20828/KLMA_20695/KLMA_20502	4
BP	GO:0043335	protein unfolding	4/902	5/3338	0.0208135	0.391519	0.383702	KLMA_20627/KLMA_40099/KLMA_60101/KLMA_10710	4
BP	GO:0008654	phospholipid biosynthetic process	7/902	12/3338	0.0217712	0.398756	0.390795	KLMA_60263/KLMA_50621/KLMA_30327/KLMA_30342/KLMA_30247/KLMA_20679/KLMA_70286	7
CC	GO:0005762	mitochondrial large ribosomal subunit	32/909	39/3425	4.99e-13	1.54e-10	1.46e-10	KLMA_40385/KLMA_40144/KLMA_10301/KLMA_30429/KLMA_30535/KLMA_40578/KLMA_60063/KLMA_30622/KLMA_30520/KLMA_50247/KLMA_20335/KLMA_60473/KLMA_20736/KLMA_60064/KLMA_10615/KLMA_30658/KLMA_50075/KLMA_10669/KLMA_10130/KLMA_10276/KLMA_30147/KLMA_70198/KLMA_30120/KLMA_10410/KLMA_20108/KLMA_40607/KLMA_10392/KLMA_80314/KLMA_50188/KLMA_70340/KLMA_20745/KLMA_30605	32
CC	GO:0005763	mitochondrial small ribosomal subunit	24/909	30/3425	1.26e-09	1.94e-07	1.84e-07	KLMA_20337/KLMA_70151/KLMA_70308/KLMA_20092/KLMA_40327/KLMA_80127/KLMA_20652/KLMA_40548/KLMA_30062/KLMA_40394/KLMA_40221/KLMA_20395/KLMA_20425/KLMA_30391/KLMA_40110/KLMA_40239/KLMA_30068/KLMA_50336/KLMA_20397/KLMA_40279/KLMA_40265/KLMA_10573/KLMA_60068/KLMA_40120	24
CC	GO:0005789	endoplasmic reticulum membrane	51/909	110/3425	4.44e-06	0.000455438	0.000431156	KLMA_60457/KLMA_30035/KLMA_20667/KLMA_50284/KLMA_30204/KLMA_30233/KLMA_20527/KLMA_10577/KLMA_10688/KLMA_40026/KLMA_30361/KLMA_10357/KLMA_20722/KLMA_30430/KLMA_40445/KLMA_10032/KLMA_20761/KLMA_30302/KLMA_20498/KLMA_20713/KLMA_10610/KLMA_20645/KLMA_70315/KLMA_80151/KLMA_40163/KLMA_30342/KLMA_30164/KLMA_10464/KLMA_20767/KLMA_80204/KLMA_50265/KLMA_70091/KLMA_20657/KLMA_40556/KLMA_10710/KLMA_20208/KLM…	51
CC	GO:0005874	microtubule	11/909	16/3425	0.000487003	0.0374992	0.0355	KLMA_80259/KLMA_70260/KLMA_10733/KLMA_70256/KLMA_30462/KLMA_70231/KLMA_60257/KLMA_50377/KLMA_30472/KLMA_10461/KLMA_10252	11
CC	GO:0008250	oligosaccharyltransferase complex	6/909	7/3425	0.00186968	0.0959767	0.0908597	KLMA_40592/KLMA_20382/KLMA_20114/KLMA_50390/KLMA_80229/KLMA_30378	6
CC	GO:0030127	COPII vesicle coat	6/909	7/3425	0.00186968	0.0959767	0.0908597	KLMA_40263/KLMA_20498/KLMA_40556/KLMA_70250/KLMA_80155/KLMA_30428	6
CC	GO:0000139	Golgi membrane	19/909	39/3425	0.00236254	0.103952	0.0984094	KLMA_70075/KLMA_20498/KLMA_10404/KLMA_30610/KLMA_50381/KLMA_80144/KLMA_70027/KLMA_70147/KLMA_50221/KLMA_40556/KLMA_30519/KLMA_60410/KLMA_40560/KLMA_50568/KLMA_20480/KLMA_20803/KLMA_40461/KLMA_60523/KLMA_30428	19
CC	GO:0000776	kinetochore	11/909	19/3425	0.00372972	0.143594	0.135939	KLMA_30343/KLMA_20696/KLMA_40284/KLMA_10270/KLMA_10066/KLMA_50227/KLMA_80263/KLMA_50280/KLMA_10037/KLMA_60359/KLMA_10172	11
CC	GO:0005876	spindle microtubule	6/909	8/3425	0.00579557	0.156842	0.14848	KLMA_70056/KLMA_40277/KLMA_10066/KLMA_40236/KLMA_30030/KLMA_20109	6
CC	GO:0016272	prefoldin complex	5/909	6/3425	0.00611073	0.156842	0.14848	KLMA_60422/KLMA_50313/KLMA_10374/KLMA_10206/KLMA_20663	5
CC	GO:0031080	nuclear pore outer ring	5/909	6/3425	0.00611073	0.156842	0.14848	KLMA_80254/KLMA_70250/KLMA_20406/KLMA_60350/KLMA_10718	5
CC	GO:0042555	MCM complex	5/909	6/3425	0.00611073	0.156842	0.14848	KLMA_10748/KLMA_30303/KLMA_10709/KLMA_30138/KLMA_20254	5
CC	GO:0009277	fungal-type cell wall	11/909	22/3425	0.0155262	0.23978	0.226996	KLMA_20055/KLMA_40287/KLMA_80198/KLMA_40061/KLMA_20049/KLMA_50411/KLMA_20758/KLMA_10320/KLMA_10216/KLMA_70011/KLMA_80185	11
CC	GO:0005783	endoplasmic reticulum	27/909	70/3425	0.0175754	0.23978	0.226996	KLMA_20551/KLMA_40263/KLMA_60506/KLMA_10441/KLMA_70055/KLMA_60020/KLMA_80045/KLMA_40436/KLMA_30690/KLMA_30327/KLMA_50035/KLMA_80292/KLMA_40392/KLMA_60275/KLMA_60281/KLMA_10720/KLMA_30247/KLMA_30358/KLMA_40207/KLMA_20323/KLMA_50568/KLMA_60258/KLMA_40462/KLMA_80155/KLMA_70156/KLMA_70287/KLMA_80248	27
CC	GO:0000133	polarisome	3/909	3/3425	0.018649	0.23978	0.226996	KLMA_40032/KLMA_10399/KLMA_10104	3
CC	GO:0005784	Sec61 translocon complex	3/909	3/3425	0.018649	0.23978	0.226996	KLMA_80337/KLMA_20424/KLMA_60198	3
CC	GO:0005824	outer plaque of spindle pole body	3/909	3/3425	0.018649	0.23978	0.226996	KLMA_70212/KLMA_70231/KLMA_60257	3
CC	GO:0005968	Rab-protein geranylgeranyltransferase complex	3/909	3/3425	0.018649	0.23978	0.226996	KLMA_20828/KLMA_20695/KLMA_20502	3
CC	GO:0031415	NatA complex	3/909	3/3425	0.018649	0.23978	0.226996	KLMA_20561/KLMA_20330/KLMA_30455	3
CC	GO:0032160	septin filament array	3/909	3/3425	0.018649	0.23978	0.226996	KLMA_10680/KLMA_30030/KLMA_20109	3
CC	GO:0097373	MCM core complex	3/909	3/3425	0.018649	0.23978	0.226996	KLMA_10748/KLMA_30303/KLMA_20254	3
CC	GO:0140453	protein aggregate center	3/909	3/3425	0.018649	0.23978	0.226996	KLMA_80173/KLMA_20479/KLMA_50344	3
CC	GO:0005743	mitochondrial inner membrane	31/909	83/3425	0.0188416	0.23978	0.226996	KLMA_60339/KLMA_50230/KLMA_20202/KLMA_20605/KLMA_80243/KLMA_30119/KLMA_10266/KLMA_60164/KLMA_50562/KLMA_40294/KLMA_60013/KLMA_70061/KLMA_20033/KLMA_10768/KLMA_50314/KLMA_30292/KLMA_40178/KLMA_30567/KLMA_10283/KLMA_50443/KLMA_10222/KLMA_30523/KLMA_10778/KLMA_50108/KLMA_20108/KLMA_70286/KLMA_80238/KLMA_50511/KLMA_10323/KLMA_70318/KLMA_10089	31
CC	GO:0000796	condensin complex	4/909	5/3425	0.0194626	0.23978	0.226996	KLMA_40177/KLMA_70144/KLMA_50472/KLMA_40135	4
CC	GO:0005881	cytoplasmic microtubule	4/909	5/3425	0.0194626	0.23978	0.226996	KLMA_70056/KLMA_70285/KLMA_30030/KLMA_40416	4
CC	GO:0005811	lipid droplet	13/909	29/3425	0.0252088	0.298627	0.282706	KLMA_30204/KLMA_60506/KLMA_30341/KLMA_50621/KLMA_40163/KLMA_50073/KLMA_10741/KLMA_30247/KLMA_30092/KLMA_20208/KLMA_20679/KLMA_60455/KLMA_70287	13
CC	GO:0005758	mitochondrial intermembrane space	18/909	45/3425	0.0330758	0.377309	0.357193	KLMA_20098/KLMA_50206/KLMA_60168/KLMA_50270/KLMA_50241/KLMA_60164/KLMA_40603/KLMA_20629/KLMA_50562/KLMA_20396/KLMA_30284/KLMA_10268/KLMA_60509/KLMA_50260/KLMA_50079/KLMA_10682/KLMA_80238/KLMA_20282	18
CC	GO:0030126	COPI vesicle coat	5/909	8/3425	0.0349097	0.378366	0.358193	KLMA_70147/KLMA_30519/KLMA_60410/KLMA_40560/KLMA_60523	5
CC	GO:0000781	chromosome, telomeric region	23/909	61/3425	0.0356254	0.378366	0.358193	KLMA_10748/KLMA_40454/KLMA_10610/KLMA_60229/KLMA_80254/KLMA_40580/KLMA_10808/KLMA_80024/KLMA_10449/KLMA_50440/KLMA_40113/KLMA_10247/KLMA_30560/KLMA_60292/KLMA_10709/KLMA_10698/KLMA_40588/KLMA_60350/KLMA_60284/KLMA_70154/KLMA_70351/KLMA_60252/KLMA_40215	23
CC	GO:0000124	SAGA complex	9/909	19/3425	0.0409781	0.420709	0.398279	KLMA_60400/KLMA_40580/KLMA_30300/KLMA_10761/KLMA_70366/KLMA_10308/KLMA_20310/KLMA_30333/KLMA_60290	9
CC	GO:0042721	TIM22 mitochondrial import inner membrane insertion complex	4/909	6/3425	0.0461665	0.458686	0.434231	KLMA_50061/KLMA_20731/KLMA_60163/KLMA_10732	4
CC	GO:0046695	SLIK (SAGA-like) complex	8/909	17/3425	0.0552693	0.460334	0.435791	KLMA_60400/KLMA_40580/KLMA_30300/KLMA_10761/KLMA_70366/KLMA_10308/KLMA_30333/KLMA_60290	8
CC	GO:0000408	EKC/KEOPS complex	3/909	4/3425	0.0597836	0.460334	0.435791	KLMA_10369/KLMA_30536/KLMA_40237	3
CC	GO:0000938	GARP complex	3/909	4/3425	0.0597836	0.460334	0.435791	KLMA_60547/KLMA_10602/KLMA_20698	3
CC	GO:0001400	mating projection base	3/909	4/3425	0.0597836	0.460334	0.435791	KLMA_10680/KLMA_30030/KLMA_20109	3
CC	GO:0005849	mRNA cleavage factor complex	3/909	4/3425	0.0597836	0.460334	0.435791	KLMA_80246/KLMA_20162/KLMA_30448	3
CC	GO:0031207	Sec62/Sec63 complex	3/909	4/3425	0.0597836	0.460334	0.435791	KLMA_50133/KLMA_10793/KLMA_10811	3
CC	GO:0071256	translocon complex	3/909	4/3425	0.0598	0.460334	0.435791	KLMA_50133/KLMA_10793/KLMA_10811	3
CC	GO:0097255	R2TP complex	3/909	4/3425	0.0598	0.460334	0.435791	KLMA_30496/KLMA_50569/KLMA_30434	3
CC	GO:1990467	NuA3a histone acetyltransferase complex	3/909	4/3425	0.0598	0.460334	0.435791	KLMA_30266/KLMA_70125/KLMA_70132	3
CC	GO:0005788	endoplasmic reticulum lumen	5/909	9/3425	0.0617	0.46331	0.438609	KLMA_20308/KLMA_60191/KLMA_10321/KLMA_30342/KLMA_50103	5
MF	GO:0003735	structural constituent of ribosome	63/942	143/3399	1.38e-05	0.00431453	0.00425142	KLMA_20337/KLMA_40385/KLMA_70151/KLMA_70308/KLMA_40144/KLMA_10301/KLMA_20092/KLMA_60348/KLMA_40327/KLMA_30429/KLMA_30535/KLMA_80127/KLMA_20652/KLMA_40578/KLMA_40548/KLMA_30062/KLMA_60063/KLMA_30622/KLMA_40394/KLMA_30520/KLMA_50247/KLMA_20335/KLMA_40221/KLMA_20395/KLMA_20425/KLMA_30391/KLMA_60473/KLMA_20736/KLMA_40110/KLMA_60064/KLMA_40143/KLMA_10615/KLMA_30658/KLMA_50175/KLMA_40239/KLMA_50075/KLM…	63
MF	GO:0051082	unfolded protein binding	30/942	62/3399	0.000381036	0.0596321	0.0587598	KLMA_20691/KLMA_60191/KLMA_10321/KLMA_80173/KLMA_20479/KLMA_60511/KLMA_40506/KLMA_60422/KLMA_50313/KLMA_60020/KLMA_20761/KLMA_20650/KLMA_20770/KLMA_50344/KLMA_80367/KLMA_50567/KLMA_10049/KLMA_60163/KLMA_10374/KLMA_70061/KLMA_10732/KLMA_40234/KLMA_40099/KLMA_60516/KLMA_80087/KLMA_70163/KLMA_50358/KLMA_40140/KLMA_20663/KLMA_20282	30
MF	GO:0051087	chaperone binding	9/942	13/3399	0.00216196	0.190093	0.187312	KLMA_80278/KLMA_10321/KLMA_30257/KLMA_30496/KLMA_50124/KLMA_40099/KLMA_80087/KLMA_20785/KLMA_20282	9
MF	GO:0070273	phosphatidylinositol-4-phosphate binding	8/942	11/3399	0.00242931	0.190093	0.187312	KLMA_40506/KLMA_10800/KLMA_10680/KLMA_10710/KLMA_50090/KLMA_30030/KLMA_20109/KLMA_10103	8
MF	GO:0008320	protein transmembrane transporter activity	12/942	21/3399	0.00423097	0.264859	0.260984	KLMA_50133/KLMA_20605/KLMA_50061/KLMA_20731/KLMA_10793/KLMA_60470/KLMA_10811/KLMA_10353/KLMA_80114/KLMA_60530/KLMA_70202/KLMA_30240	12
MF	GO:0005096	GTPase activator activity	14/942	28/3399	0.00987274	0.397702	0.391884	KLMA_20498/KLMA_50220/KLMA_10151/KLMA_30443/KLMA_40340/KLMA_70147/KLMA_60292/KLMA_10399/KLMA_50442/KLMA_50090/KLMA_60223/KLMA_80056/KLMA_50588/KLMA_20601	14
MF	GO:0008017	microtubule binding	8/942	13/3399	0.010906	0.397702	0.391884	KLMA_30258/KLMA_30334/KLMA_40277/KLMA_10066/KLMA_70285/KLMA_70386/KLMA_70352/KLMA_40611	8
MF	GO:0020037	heme binding	12/942	23/3399	0.0109988	0.397702	0.391884	KLMA_20551/KLMA_10577/KLMA_10678/KLMA_30491/KLMA_30459/KLMA_60417/KLMA_30284/KLMA_10824/KLMA_60233/KLMA_60402/KLMA_50419/KLMA_50260	12
MF	GO:0003682	chromatin binding	25/942	60/3399	0.0131173	0.397702	0.391884	KLMA_80132/KLMA_40460/KLMA_10748/KLMA_50228/KLMA_30303/KLMA_40177/KLMA_40580/KLMA_40566/KLMA_50554/KLMA_70144/KLMA_10292/KLMA_40113/KLMA_10761/KLMA_20115/KLMA_60199/KLMA_50472/KLMA_10709/KLMA_20500/KLMA_30138/KLMA_40550/KLMA_20021/KLMA_40135/KLMA_10638/KLMA_60290/KLMA_40274	25
MF	GO:0005200	structural constituent of cytoskeleton	7/942	11/3399	0.0136468	0.397702	0.391884	KLMA_70056/KLMA_70260/KLMA_70231/KLMA_20814/KLMA_10680/KLMA_30030/KLMA_20109	7
MF	GO:0016740	transferase activity	13/942	27/3399	0.0185207	0.397702	0.391884	KLMA_50123/KLMA_30203/KLMA_40592/KLMA_20382/KLMA_10320/KLMA_20727/KLMA_20114/KLMA_30693/KLMA_80204/KLMA_80229/KLMA_30658/KLMA_20195/KLMA_80375	13
MF	GO:0004100	chitin synthase activity	3/942	3/3399	0.0212373	0.397702	0.391884	KLMA_10658/KLMA_10656/KLMA_40217	3
MF	GO:0004663	Rab geranylgeranyltransferase activity	3/942	3/3399	0.0212373	0.397702	0.391884	KLMA_20828/KLMA_20695/KLMA_20502	3
MF	GO:0004826	phenylalanine-tRNA ligase activity	3/942	3/3399	0.0212373	0.397702	0.391884	KLMA_20493/KLMA_60301/KLMA_70339	3
MF	GO:0004169	dolichyl-phosphate-mannose-protein mannosyltransferase activity	4/942	5/3399	0.0228711	0.397702	0.391884	KLMA_30233/KLMA_40486/KLMA_20657/KLMA_40257	4
MF	GO:0010314	phosphatidylinositol-5-phosphate binding	4/942	5/3399	0.0228711	0.397702	0.391884	KLMA_10680/KLMA_50090/KLMA_30030/KLMA_20109	4
MF	GO:0015631	tubulin binding	4/942	5/3399	0.0228711	0.397702	0.391884	KLMA_60422/KLMA_50313/KLMA_10206/KLMA_20663	4
MF	GO:0097177	mitochondrial ribosome binding	4/942	5/3399	0.0228711	0.397702	0.391884	KLMA_20433/KLMA_10222/KLMA_10778/KLMA_70318	4
MF	GO:0001671	ATPase activator activity	9/942	17/3399	0.0241425	0.397702	0.391898	KLMA_80278/KLMA_80173/KLMA_20770/KLMA_20645/KLMA_50042/KLMA_50124/KLMA_50618/KLMA_80080/KLMA_40140	9
MF	GO:0003713	transcription coactivator activity	11/942	23/3399	0.0311643	0.487721	0.480586	KLMA_60400/KLMA_40580/KLMA_60155/KLMA_50446/KLMA_10292/KLMA_60199/KLMA_70148/KLMA_10081/KLMA_20399/KLMA_20628/KLMA_30333	11
GO enrichment of genes from cluster 3_8
Ontology	ID	Description	GeneRatio	BgRatio	pvalue	p.adjust	qvalue	geneID	Count
BP	GO:0006635	fatty acid beta-oxidation	8/711	8/3338	4.11e-06	0.00252184	0.00248595	KLMA_70426/KLMA_40055/KLMA_20220/KLMA_20193/KLMA_70312/KLMA_40533/KLMA_60086/KLMA_70301	8
BP	GO:0006099	tricarboxylic acid cycle	13/711	21/3338	6.16e-05	0.0189074	0.0186384	KLMA_70444/KLMA_60243/KLMA_40391/KLMA_40055/KLMA_30149/KLMA_40470/KLMA_80028/KLMA_20466/KLMA_60405/KLMA_70402/KLMA_30124/KLMA_80408/KLMA_60167	13
BP	GO:0015976	carbon utilization	5/711	5/3338	0.000433608	0.0646333	0.0637136	KLMA_80142/KLMA_20512/KLMA_10064/KLMA_70139/KLMA_10248	5
BP	GO:0000128	flocculation	7/711	9/3338	0.000465128	0.0646333	0.0637136	KLMA_80426/KLMA_70461/KLMA_10835/KLMA_20002/KLMA_70009/KLMA_10197/KLMA_70008	7
BP	GO:0042407	cristae formation	6/711	7/3338	0.00052633	0.0646333	0.0637136	KLMA_10530/KLMA_50351/KLMA_60047/KLMA_10607/KLMA_30306/KLMA_10024	6
BP	GO:1990961	xenobiotic detoxification by transmembrane export across the plasma membrane	6/711	8/3338	0.00172517	0.156936	0.154702	KLMA_40244/KLMA_10655/KLMA_40245/KLMA_80415/KLMA_30433/KLMA_10395	6
BP	GO:0000244	spliceosomal tri-snRNP complex assembly	4/711	4/3338	0.00204476	0.156936	0.154702	KLMA_20060/KLMA_50427/KLMA_10387/KLMA_10326	4
BP	GO:0007155	cell adhesion	4/711	4/3338	0.00204476	0.156936	0.154702	KLMA_20771/KLMA_30582/KLMA_80069/KLMA_80423	4
BP	GO:0018105	peptidyl-serine phosphorylation	10/711	20/3338	0.00411429	0.268814	0.264989	KLMA_10187/KLMA_30123/KLMA_20737/KLMA_20512/KLMA_20301/KLMA_20525/KLMA_10319/KLMA_40395/KLMA_10248/KLMA_50146	10
BP	GO:2000219	positive regulation of invasive growth in response to glucose limitation	5/711	7/3338	0.00618261	0.268814	0.264989	KLMA_20369/KLMA_20069/KLMA_60341/KLMA_10491/KLMA_80227	5
CC	GO:0000276	mitochondrial proton-transporting ATP synthase complex, coupling factor F(o)	6/802	6/3425	0.000162497	0.0398117	0.0386571	KLMA_60137/KLMA_50351/KLMA_40511/KLMA_30306/KLMA_10227/KLMA_50135	6
CC	GO:0005782	peroxisomal matrix	7/802	9/3425	0.000864838	0.0706284	0.0685801	KLMA_40055/KLMA_20220/KLMA_70392/KLMA_60401/KLMA_50587/KLMA_10673/KLMA_20263	7
CC	GO:0009986	cell surface	7/802	9/3425	0.000864838	0.0706284	0.0685801	KLMA_80426/KLMA_70461/KLMA_10835/KLMA_20002/KLMA_70009/KLMA_10197/KLMA_80423	7
CC	GO:0005886	plasma membrane	39/802	118/3425	0.0098273	0.392077	0.380707	KLMA_60073/KLMA_60221/KLMA_60180/KLMA_40531/KLMA_20771/KLMA_10260/KLMA_30073/KLMA_40319/KLMA_40532/KLMA_30305/KLMA_40202/KLMA_20326/KLMA_10788/KLMA_30644/KLMA_40086/KLMA_30583/KLMA_80411/KLMA_10641/KLMA_10086/KLMA_80042/KLMA_40244/KLMA_10532/KLMA_70015/KLMA_50368/KLMA_70289/KLMA_20737/KLMA_80122/KLMA_50506/KLMA_20712/KLMA_50129/KLMA_10528/KLMA_10476/KLMA_40213/KLMA_20462/KLMA_30314/KLMA_20620/KLM…	39
CC	GO:0044284	mitochondrial crista junction	4/802	5/3425	0.0121571	0.392077	0.380707	KLMA_10530/KLMA_60047/KLMA_10607/KLMA_10024	4
CC	GO:0061617	MICOS complex	4/802	5/3425	0.0121571	0.392077	0.380707	KLMA_10530/KLMA_60047/KLMA_10607/KLMA_10024	4
CC	GO:0000274	mitochondrial proton-transporting ATP synthase, stator stalk	3/802	3/3425	0.0128025	0.392077	0.380707	KLMA_10765/KLMA_30431/KLMA_60151	3
CC	GO:0005756	mitochondrial proton-transporting ATP synthase, central stalk	3/802	3/3425	0.0128025	0.392077	0.380707	KLMA_50237/KLMA_30187/KLMA_80022	3
MF	GO:0022857	transmembrane transporter activity	48/771	88/3399	4.93e-11	1.43e-08	1.39e-08	KLMA_10547/KLMA_80005/KLMA_30728/KLMA_30010/KLMA_70382/KLMA_70383/KLMA_70381/KLMA_20258/KLMA_10295/KLMA_10546/KLMA_20544/KLMA_70384/KLMA_50332/KLMA_10545/KLMA_30644/KLMA_80179/KLMA_10635/KLMA_80427/KLMA_50232/KLMA_40627/KLMA_70186/KLMA_60507/KLMA_50049/KLMA_10106/KLMA_50327/KLMA_60200/KLMA_40084/KLMA_10836/KLMA_20638/KLMA_10155/KLMA_30672/KLMA_10053/KLMA_50121/KLMA_70459/KLMA_60558/KLMA_70005/KLM…	48
MF	GO:0046933	proton-transporting ATP synthase activity, rotational mechanism	11/771	12/3399	7.38e-07	0.00010696	0.00010366	KLMA_50237/KLMA_70140/KLMA_50351/KLMA_10765/KLMA_30187/KLMA_60435/KLMA_80022/KLMA_40511/KLMA_30306/KLMA_30431/KLMA_60151	11
MF	GO:0003964	RNA-directed DNA polymerase activity	8/771	11/3399	0.000576863	0.0557634	0.054043	KLMA_10838/KLMA_30004/KLMA_80002/KLMA_30008/KLMA_40630/KLMA_10760/KLMA_40299/KLMA_10001	8
MF	GO:0004523	RNA-DNA hybrid ribonuclease activity	9/771	14/3399	0.000997424	0.0723132	0.0700822	KLMA_10838/KLMA_30004/KLMA_80002/KLMA_30008/KLMA_40630/KLMA_30087/KLMA_10760/KLMA_40299/KLMA_10001	9
MF	GO:0015204	urea transmembrane transporter activity	4/771	4/3399	0.00263145	0.152624	0.147915	KLMA_30305/KLMA_30103/KLMA_20006/KLMA_40009	4
MF	GO:0004672	protein kinase activity	13/771	28/3399	0.0045764	0.221193	0.214368	KLMA_40054/KLMA_10177/KLMA_50222/KLMA_40335/KLMA_10391/KLMA_60109/KLMA_20367/KLMA_40415/KLMA_30629/KLMA_40112/KLMA_30563/KLMA_40363/KLMA_10686	13
MF	GO:0000293	ferric-chelate reductase activity	4/771	5/3399	0.0107793	0.24103	0.233594	KLMA_70456/KLMA_20008/KLMA_70104/KLMA_70105	4
MF	GO:0005385	zinc ion transmembrane transporter activity	4/771	5/3399	0.0107793	0.24103	0.233594	KLMA_10385/KLMA_40089/KLMA_20400/KLMA_20314	4
MF	GO:0008081	phosphoric diester hydrolase activity	4/771	5/3399	0.0107793	0.24103	0.233594	KLMA_20277/KLMA_20038/KLMA_60056/KLMA_60050	4
MF	GO:0004322	ferroxidase activity	3/771	3/3399	0.0116359	0.24103	0.233594	KLMA_60187/KLMA_80109/KLMA_70045	3
